# Supplementary material for: Interactive effects of dietary protein and fiber levels on total tract and apparent ileal nutrient digestibility, microbiota profiling, and fermentation products in pigs fed a blend of branched-chain volatile fatty acids
Source: Front Vet Sci. 2026 Jan 26;12:1731832. doi: 10.3389/fvets.2025.1731832 (PMC12884542; doi:10.3389/fvets.2025.1731832)
Supplement: Supplementary file 1 [file Table_1.xlsx]

## Sheet: Read Me
Supplementary Table 1:
Turicibacter sanguinis RAST': gene annotation for Turicibacter sanguinis PC909 [NCBI Reference Sequence: NZ_ADMN00000000.1] using the online tool RAST [http://rast.nmpdr.org/]
Supplementary Table 2:
Romboutsia timonensis RAST': gene annotation for Romboutsia timonensis DOME_MAG_10275 [NCBI Reference Sequence: NZ_JAXIXC000000000.1] using the online tool RAST [http://rast.nmpdr.org/]
NOTE: Gene annotation results were filtered to remove, RNA sequences, hypothetical proteins, and other sequences that could not annotated

## Sheet: Turicibacter sanguinis RAST
RAST_id	Length	RAST_annotation	Reference_annotation	EC_code	Pathway	Other_notes
>6666666_1469789_peg_904	1704	Fibronectinorfibrinogen_binding protein	Fibronectinorfibrinogen_binding protein	NA	adhesion
>6666666_1469789_peg_1013	834	Diaminopimelate epimerase EC 5.1.1.7	diaminopimelate epimerase	EC 5.1.1.7	amino acid breakdown
>6666666_1469789_peg_1508	480	S_ribosylhomocysteine lyase EC 4.4.1.21 or Autoinducer_2 production protein LuxS	S_ribosylhomocysteine lyase	EC 4.4.1.21	amino acid breakdown
>6666666_1469789_peg_1571	1161	S_adenosylmethionine synthetase EC 2.5.1.6	S_adenosylmethionine synthetase	EC 2.5.1.6	amino acid breakdown
>6666666_1469789_peg_1573	864	Spermidine synthase EC 2.5.1.16	putrescine aminopropyltransferase spermidine synthase	EC 2.5.1.16	amino acid breakdown
>6666666_1469789_peg_1574	423	S_adenosylmethionine decarboxylase proenzyme EC 4.1.1.50 prokaryotic class 1B	adenosylmethionine decarboxylase	EC 4.1.1.50	amino acid breakdown
>6666666_1469789_peg_163	882	4_hydroxy_tetrahydrodipicolinate synthase EC 4.3.3.7	4_hydroxy_tetrahydrodipicolinate Synthase	EC 4.3.3.7	amino acid breakdown
>6666666_1469789_peg_1666	762	4_hydroxy_tetrahydrodipicolinate reductase EC 1.17.1.8	4_hydroxy_tetrahydrodipicolinate reductase	EC 1.17.1.8	amino acid breakdown
>6666666_1469789_peg_1667	891	4_hydroxy_tetrahydrodipicolinate synthase EC 4.3.3.7	4_hydroxy_tetrahydrodipicolinate Synthase	EC 4.3.3.7	amino acid breakdown
>6666666_1469789_peg_1670	1293	Diaminopimelate decarboxylase EC 4.1.1.20	diaminopimelate decarboxylase	EC 4.1.1.20	amino acid breakdown
>6666666_1469789_peg_185	690	5prime_methylthioadenosine nucleosidase EC 3.2.2.16 or S_adenosylhomocysteine nucleosidase EC 3.2.2.9	5prime_methylthioadenosine nucleosidase	EC 3.2.2.16	amino acid breakdown
>6666666_1469789_peg_2315	711	4_hydroxy_tetrahydrodipicolinate reductase EC 1.17.1.8	4_hydroxy_tetrahydrodipicolinate reductase	EC 1.17.1.8	amino acid breakdown
>6666666_1469789_peg_282	717	5prime_methylthioadenosine nucleosidase EC 3.2.2.16 or S_adenosylhomocysteine nucleosidase EC 3.2.2.9	5prime_methylthioadenosine nucleosidase	EC 3.2.2.16	amino acid breakdown
>6666666_1469789_peg_319	1191	S_adenosylmethionine synthetase EC 2.5.1.6	S_adenosylmethionine synthetase	EC 2.5.1.6	amino acid breakdown
>6666666_1469789_peg_1290	1215	Threonine dehydratase catabolic EC 4.3.1.19 or L_serine dehydratase PLP_dependent EC 4.3.1.17	Theonine ammonia lyase	EC 4.3.1.19	amino acid breakdown glycine_serine_threonine	Aka threonine dehydratase
>6666666_1469789_peg_161	1038	Aspartate_semialdehyde dehydrogenase EC 1.2.1.11	Asparate_semialdehyde dehydrogenase	EC 1.2.1.11	amino acid breakdown glycine_serine_threonine
>6666666_1469789_peg_1668	993	Aspartate_semialdehyde dehydrogenase EC 1.2.1.11	Asparate_semialdehyde dehydrogenase	EC 1.2.1.11	amino acid breakdown glycine_serine_threonine
>6666666_1469789_peg_1856	1104	Serine__glyoxylate aminotransferase EC 2.6.1.45	Serine__glyoxylate aminotransferase	EC 2.6.1.45	amino acid breakdown glycine_serine_threonine
>6666666_1469789_peg_162	1038	Aspartokinase EC 2.7.2.4	aspartokinase	EC 2.7.2.4	amino acid breakdown glycine_serine_threonine L_Asparate centric
>6666666_1469789_peg_1669	1206	Aspartokinase EC 2.7.2.4	aspartokinase	EC 2.7.2.4	amino acid breakdown glycine_serine_threonine L_Asparate centric
>6666666_1469789_peg_1887	1644	L_aspartate beta_decarboxylase EC 4.1.1.12	L_aspartate beta_decarboxylase	EC 4.1.1.12	amino acid breakdown glycine_serine_threonine L_aspartate centric
>6666666_1469789_peg_2660	1680	L_aspartate beta_decarboxylase EC 4.1.1.12	L_aspartate beta_decarboxylase	EC 4.1.1.12	amino acid breakdown glycine_serine_threonine L_aspartate centric
>6666666_1469789_peg_2697	699	N_acetylmannosamine_6_phosphate 2_epimerase EC 5.1.3.9	N_acetylmannosamine_6_phosphate 2_epimerase	EC 5.1.3.9	amino acid nucleotide sugar metabolism
>6666666_1469789_peg_1022	504	Serine acetyltransferase EC 2.3.1.30	serine O_acetyltransferase	EC 2.3.1.30	amino acid synthesis
>6666666_1469789_peg_1896	933	Cysteine synthase EC 2.5.1.47	Cysteine synthase	EC 2.5.1.47	amino acid synthesis
>6666666_1469789_peg_806	1140	Methionine synthase II cobalamin_independent	Methionine synthase II cobalamin_independent	NA	amino acid synthesis
>6666666_1469789_peg_1605	1296	Methionine transporter MetT	Methionine transporter MetT	NA	amino acid transport
>6666666_1469789_peg_1607	831	Transmembrane component MtsC of energizing module of methionine_regulated ECF transporter	Transmembrane component MtsC of energizing module of methionine_regulated ECF transporter	NA	amino acid transport
>6666666_1469789_peg_1608	1704	Duplicated ATPase component MtsB of energizing module of methionine_regulated ECF transporter	Duplicated ATPase component MtsB of energizing module of methionine_regulated ECF transporter	NA	amino acid transport
>6666666_1469789_peg_1609	555	Substrate_specific component MtsA of methionine_regulated ECF transporter	Substrate_specific component MtsA of methionine_regulated ECF transporter	NA	amino acid transport
>6666666_1469789_peg_1648	864	Methionine ABC transporter substrate_binding protein	Methionine ABC transporter substrate_binding protein	NA	amino acid transport
>6666666_1469789_peg_1649	669	Methionine ABC transporter permease protein	Methionine ABC transporter permease protein	NA	amino acid transport
>6666666_1469789_peg_1650	1017	Methionine ABC transporter ATP_binding protein	Methionine ABC transporter ATP_binding protein	NA	amino acid transport
>6666666_1469789_peg_1882	1044	Methionine ABC transporter ATP_binding protein	Methionine ABC transporter ATP_binding protein	NA	amino acid transport
>6666666_1469789_peg_1883	681	Methionine ABC transporter permease protein	Methionine ABC transporter permease protein	NA	amino acid transport
>6666666_1469789_peg_1884	810	Methionine ABC transporter substrate_binding protein	Methionine ABC transporter substrate_binding protein	NA	amino acid transport
>6666666_1469789_peg_678	1395	Sodiumorglycine symporter GlyP	Sodiumorglycine symporter GlyP	NA	amino acid transport
>6666666_1469789_peg_1640	591	Manganese catalase EC 1.11.1.6 Spore coat protein CotJC	Catalase KatE	EC 1.11.1.6	aminobenzoate degradation tryptophan metabolism
>6666666_1469789_peg_1980	672	Manganese catalase EC 1.11.1.6	Catalase KatE	EC 1.11.1.6	aminobenzoate degradation tryptophan metabolism
>6666666_1469789_peg_1981	585	Manganese catalase EC 1.11.1.6 Spore coat protein CotJC	Catalase KatE	EC 1.11.1.6	aminobenzoate degradation tryptophan metabolism
>6666666_1469789_peg_476	381	Superoxide reductase EC 1.15.1.2	Superoxide reductase	EC 1.15.1.2	anaerobic oxygen detoxification
>6666666_1469789_peg_936	672	Macrolide export ATP_bindingorpermease protein MacB	Macrolide export ATP_bindingorpermease protein MacB	EC 3.6.3._	antibiotics and antibiotics resistance
>6666666_1469789_peg_2365	1974	Indolepyruvate oxidoreductase subunit IorA EC 1.2.7.8	Indolepyruvate oxidoreductase subunit IorA	EC 1.2.7.8	archaea metabolism
>6666666_1469789_peg_1113	1536	Cardiolipin synthase bacterial type ClsA	Cardiolipin synthase bacterial type ClsA	NA	ATP synthesis
>6666666_1469789_peg_1331	651	Adenylate kinase EC 2.7.4.3	Adenylate kinase	EC 2.7.4.3	ATP synthesis
>6666666_1469789_peg_1795	897	Cardiolipin synthase bacterial type ClsA	Cardiolipin synthase bacterial type ClsA	NA	ATP synthesis
>6666666_1469789_peg_2293	1419	Cardiolipin synthase bacterial type ClsA	Cardiolipin synthase bacterial type ClsA	NA	ATP synthesis
>6666666_1469789_peg_2540	1455	Cardiolipin synthase bacterial type ClsA	Cardiolipin synthase bacterial type ClsA	NA	ATP synthesis
>6666666_1469789_peg_563	1503	Cardiolipin synthase bacterial type ClsA	Cardiolipin synthase bacterial type ClsA	NA	ATP synthesis
>6666666_1469789_peg_605	918	Manganese_dependent inorganic pyrophosphatase EC 3.6.1.1	Pyrophosphate_energized proton pump inorganic diphosphatase	EC 3.6.1.1	ATP synthesis	hydrolysis of diphosphate into 2 phosphates
>6666666_1469789_peg_1482	684	ATP synthase F0 sector subunit a EC 3.6.3.14	ATP synthase alpha beta delta epsilon gamma chains F0 sector subunits a b c V_type ATP synthase subunits A B C D E F G_H I K	EC 3.6.3.14	ATP synthesis ATP synthesis _ proton or ion pump	outdated code should be 7.1.2.2
>6666666_1469789_peg_1483	285	ATP synthase F0 sector subunit c EC 3.6.3.14	ATP synthase alpha beta delta epsilon gamma chains F0 sector subunits a b c V_type ATP synthase subunits A B C D E F G_H I K	EC 3.6.3.14	ATP synthesis ATP synthesis _ proton or ion pump	outdated code should be 7.1.2.2
>6666666_1469789_peg_1484	501	ATP synthase B chain EC 3.6.3.14	ATP synthase alpha beta delta epsilon gamma chains F0 sector subunits a b c V_type ATP synthase subunits A B C D E F G_H I K	EC 3.6.3.14	ATP synthesis ATP synthesis _ proton or ion pump	outdated code should be 7.1.2.2
>6666666_1469789_peg_1485	543	ATP synthase delta chain EC 3.6.3.14	ATP synthase alpha beta delta epsilon gamma chains F0 sector subunits a b c V_type ATP synthase subunits A B C D E F G_H I K	EC 3.6.3.14	ATP synthesis ATP synthesis _ proton or ion pump	outdated code should be 7.1.2.2
>6666666_1469789_peg_1486	1500	ATP synthase alpha chain EC 3.6.3.14	ATP synthase alpha beta delta epsilon gamma chains F0 sector subunits a b c V_type ATP synthase subunits A B C D E F G_H I K	EC 3.6.3.14	ATP synthesis ATP synthesis _ proton or ion pump	outdated code should be 7.1.2.2
>6666666_1469789_peg_1487	858	ATP synthase gamma chain EC 3.6.3.14	ATP synthase alpha beta delta epsilon gamma chains F0 sector subunits a b c V_type ATP synthase subunits A B C D E F G_H I K	EC 3.6.3.14	ATP synthesis ATP synthesis _ proton or ion pump	outdated code should be 7.1.2.2
>6666666_1469789_peg_1488	1404	ATP synthase beta chain EC 3.6.3.14	ATP synthase alpha beta delta epsilon gamma chains F0 sector subunits a b c V_type ATP synthase subunits A B C D E F G_H I K	EC 3.6.3.14	ATP synthesis ATP synthesis _ proton or ion pump	outdated code should be 7.1.2.2
>6666666_1469789_peg_1489	408	ATP synthase epsilon chain EC 3.6.3.14	ATP synthase alpha beta delta epsilon gamma chains F0 sector subunits a b c V_type ATP synthase subunits A B C D E F G_H I K	EC 3.6.3.14	ATP synthesis ATP synthesis _ proton or ion pump	outdated code should be 7.1.2.2
>6666666_1469789_peg_1237	1065	Branched_chain amino acid aminotransferase EC 2.6.1.42	branched_chain_amino_acid transaminase	EC 2.6.1.42	BCAA synthesis
>6666666_1469789_peg_964	402	4_carboxymuconolactone decarboxylase EC 4.1.1.44	4_carboxymuconolactone decarboxylase	EC 4.1.1.44	benzoate degradation
>6666666_1469789_peg_965	306	4_carboxymuconolactone decarboxylase EC 4.1.1.44	4_carboxymuconolactone decarboxylase	EC 4.1.1.44	benzoate degradation
>6666666_1469789_peg_966	405	4_carboxymuconolactone decarboxylase EC 4.1.1.44	4_carboxymuconolactone decarboxylase	EC 4.1.1.44	benzoate degradation
>6666666_1469789_peg_1041	990	Choloylglycine hydrolase EC 3.5.1.24	Choloylglycine hydrolase	EC 3.5.1.24	bile acid modification	removes taurine or glycine from bile acids
>6666666_1469789_peg_1524	852	Choloylglycine hydrolase EC 3.5.1.24	Choloylglycine hydrolase	EC 3.5.1.24	bile acid modification	removes taurine or glycine from bile acids
>6666666_1469789_peg_2283	990	Choloylglycine hydrolase EC 3.5.1.24	Choloylglycine hydrolase	EC 3.5.1.24	bile acid modification	removes taurine or glycine from bile acids
>6666666_1469789_peg_733	990	Choloylglycine hydrolase EC 3.5.1.24	Choloylglycine hydrolase	EC 3.5.1.24	bile acid modification	removes taurine or glycine from bile acids
>6666666_1469789_peg_2622	1011	Biotin operon repressor or Biotin__protein ligase EC 6.3.4.9EC 6.3.4.10EC 6.3.4.11EC 6.3.4.15	Biotin operon repressor or Biotin__protein ligase	EC 6.3.4.9	biotin
>6666666_1469789_peg_507	1353	Biotin carboxylase of acetyl_CoA carboxylase EC 6.3.4.14	Biotin carboxylase of acetyl_CoA carboxylase	EC 6.3.4.14	biotin metabolism	transfer of biotin to protein
>6666666_1469789_peg_1259	717	2_haloalkanoic acid dehalogenase EC 3.8.1.2	2_haloalkanoic acid dehalogenase	EC 3.8.1.2	breakdown aromatic compounds
>6666666_1469789_peg_511	930	Enoyl_acyl_carrier_protein reductase FMN NADH EC 1.3.1.9 FabK refractory to triclosan	enoyl_acyl_carrier protein reductase or trans_2_enoyl_CoA reductase	EC 1.3.1.9	butyrate synthesis fatty acid synthesis	The enzyme from the bacterium Escherichia coli accepts substrates with carbon chain length from 4 to 18 3.
>6666666_1469789_peg_1493	996	Rod shape_determining protein MreB	Rod shape_determining protein MreB	NA	cell shape
>6666666_1469789_peg_2375	852	Rod shape_determining protein MreC	Rod shape_determining protein MreC	NA	cell shape
>6666666_1469789_peg_2759	1812	Efflux ABC transporter permeaseorATP_binding protein YfiC	Efflux ABC transporter permeaseorATP_binding protein YfiC	NA	cell signaling	This system is involved in the regulation of cyclic_di_GMP levels inside the bacterial cells a vital messenger molecule impacting varied cellular processes such as biofilm formation cytotoxicity motility synthesis of exopolysaccharide and other virulence mechanisms such as adhesion and invasion of the bacteria.
>6666666_1469789_peg_2795	702	Tyrosine_protein kinase EpsD EC 2.7.10.2	Tyrosine_protein kinase	EC 2.7.10.2	cell signaling
>6666666_1469789_peg_1023	702	N_acetylmuramoyl_L_alanine amidase EC 3.5.1.28	N_acetylmuramoyl_L_alanine amidase	EC 3.5.1.28	cell wall breakdown and synthesis
>6666666_1469789_peg_1343	1785	Glutamine__fructose_6_phosphate aminotransferase isomerizing EC 2.6.1.16	glutamine___fructose_6_phosphate transaminase L_glutamineD_fructose_6_phosphate isomerase	EC 2.6.1.16	cell wall breakdown and synthesis
>6666666_1469789_peg_1840	1371	N_acetylglucosamine_1_phosphate uridyltransferase EC 2.7.7.23 or Glucosamine_1_phosphate N_acetyltransferase EC 2.3.1.157	aka N_acetylglucosamine_1_phosphate uridyltransferase	EC 2.7.7.23	cell wall breakdown and synthesis
>6666666_1469789_peg_2070	2232	N_acetylmuramoyl_L_alanine amidase EC 3.5.1.28	N_acetylmuramoyl_L_alanine amidase	EC 3.5.1.28	cell wall breakdown and synthesis
>6666666_1469789_peg_2199	1260	UDP_N_acetylglucosamine 1_carboxyvinyltransferase EC 2.5.1.7	UDP_N_acetylglucosamine diphosphorylase N_acetylglucosamine_1_phosphate uridyltransferase	EC 2.5.1.7	cell wall breakdown and synthesis
>6666666_1469789_peg_2339	909	UDP_N_acetylenolpyruvoylglucosamine reductase EC 1.3.1.98	UDP_N_acetylmuramate dehydrogenase	EC 1.3.1.98	cell wall breakdown and synthesis
>6666666_1469789_peg_2640	918	N_acetylmuramoyl_L_alanine amidase EC 3.5.1.28	N_acetylmuramoyl_L_alanine amidase	EC 3.5.1.28	cell wall breakdown and synthesis
>6666666_1469789_peg_2746	795	N_acetylmuramoyl_L_alanine amidase EC 3.5.1.28	N_acetylmuramoyl_L_alanine amidase	EC 3.5.1.28	cell wall breakdown and synthesis
>6666666_1469789_peg_331	1905	N_acetylmuramoyl_L_alanine amidase	N_acetylmuramoyl_L_alanine amidase	EC 3.5.1.28	cell wall breakdown and synthesis
>6666666_1469789_peg_793	723	N_acetylmuramoyl_L_alanine amidase EC 3.5.1.28	N_acetylmuramoyl_L_alanine amidase	EC 3.5.1.28	cell wall breakdown and synthesis
>6666666_1469789_peg_1341	1338	Phosphoglucosamine mutase EC 5.4.2.10	phosphoglucosamine mutase	EC 5.4.2.10	cell wall breakdown and synthesis glycoproteinorcell wall breakdown
>6666666_1469789_peg_2132	1128	N_acetylglucosamine_6_phosphate deacetylase EC 3.5.1.25	N_Acetyl_D_glucosamine_6_phosphate amidohydrolase N_acetylglucosamine_6_phosphate deacetylase	EC 3.5.1.25	cell wall breakdown and synthesis glycoproteinorcell wall breakdown	also produces acetate
>6666666_1469789_peg_2389	777	Glucosamine_6_phosphate deaminase EC 3.5.99.6	glucosamine_6_phosphate deaminase Glucosamine_6_P deaminase	EC 3.5.99.6	cell wall breakdown and synthesis glycoproteinorcell wall breakdown
>6666666_1469789_peg_2568	1137	N_acetylglucosamine_6_phosphate deacetylase EC 3.5.1.25	N_Acetyl_D_glucosamine_6_phosphate amidohydrolase N_acetylglucosamine_6_phosphate deacetylase	EC 3.5.1.25	cell wall breakdown and synthesis glycoproteinorcell wall breakdown	also produces acetate
>6666666_1469789_peg_2569	750	Glucosamine_6_phosphate deaminase EC 3.5.99.6	glucosamine_6_phosphate deaminase Glucosamine_6_P deaminase	EC 3.5.99.6	cell wall breakdown and synthesis glycoproteinorcell wall breakdown
>6666666_1469789_peg_2082	855	Prolipoprotein diacylglyceryl transferase	Prolipoprotein diacylglyceryl transferase	EC 2.4.99._	cell wall synthesis	integral membrane enzyme that catalyses the first reaction of the three_step post_translational lipid modification deletion is lethal in most gram negatives
>6666666_1469789_peg_702	318	PTS system cellobiose_specific IIA component EC 2.7.1.205	PTS system cellobiose_specific IIA component	EC 2.7.1.205	cellobiose transport	Organisms that degrade cellulose express cellobiose permeases
>6666666_1469789_peg_706	309	PTS system cellobiose_specific IIB component EC 2.7.1.205	PTS system cellobiose_specific IIA component	EC 2.7.1.205	cellobiose transport	Organisms that degrade cellulose express cellobiose permeases
>6666666_1469789_peg_1173	2586	Chaperone protein ClpB ATP_dependent unfoldase	Chaperone protein ClpB ATP_dependent unfoldase	NA	chaperone
>6666666_1469789_peg_1250	651	N_acetyl_D_glucosamine ABC transporter permease protein 1	N_acetyl_D_glucosamine ABC transporter permease protein 1	NA	chitin utilization
>6666666_1469789_peg_1191	1329	Choline_sulfatase EC 3.1.6.6	Choline_sulfatase	EC 3.1.6.6	choline utilization	choline sulfate is a common compound in plants
>6666666_1469789_peg_1752	1920	Aconitate hydratase EC 4.2.1.3	Aconitate hydratase	EC 4.2.1.3	citrate metabolism
>6666666_1469789_peg_1753	1002	Isocitrate dehydrogenase NAD EC 1.1.1.41	Isocitrate dehydrogenase NAD	EC 1.1.1.41	citrate metabolism
>6666666_1469789_peg_1820	462	Rubrerythrin	Rubrerythrin	NA	co_factor
>6666666_1469789_peg_1923	543	Rubrerythrin	Rubrerythrin	NA	co_factor
>6666666_1469789_peg_2829	465	Rubrerythrin	Rubrerythrin	NA	co_factor
>6666666_1469789_peg_313	570	Rubrerythrin	Rubrerythrin	NA	co_factor
>6666666_1469789_peg_529	636	Rubrerythrin	Rubrerythrin	NA	co_factor
>6666666_1469789_peg_2196	2469	CoA_disulfide reductase EC 1.8.1.14 or Disulfide bond regulator	CoA_disulfide reductase	EC 1.8.1.14	CoA metabolism
>6666666_1469789_peg_338	351	Holo_acyl_carrier_protein synthase EC 2.7.8.7	Holo_acyl_carrier_protein synthase	EC 2.7.8.7	CoA metabolism fatty acid metabolism
>6666666_1469789_peg_382	1179	Cobalt_zinc_cadmium resistance protein	Cobalt_zinc_cadmium resistance protein	NA	cobalt zinc resistance
>6666666_1469789_peg_800	924	Cobalt_zinc_cadmium resistance protein	Cobalt_zinc_cadmium resistance protein	NA	cobalt zinc resistance
>6666666_1469789_peg_2225	582	Acyl_phosphateglycerol_3_phosphate O_acyltransferase PlsY EC 2.3.1.n3	Acyl_phosphateglycerol_3_phosphate O_acyltransferase PlsY	EC 2.3.1.n3	conversion of acyl_acyl carrier protein to acylphosphate	conversion of acyl_acyl carrier protein to acylphosphate httpsororwww.sciencedirect.comorscienceorarticleorpiiorS002192582076713X
>6666666_1469789_peg_623	966	Ribonucleotide reductase of class Ib aerobic beta subunit EC 1.17.4.1	Ribonucleotide reductase of class Ib aerobic alpha subunit	EC 1.17.4.1	convert ribonucleoside to deoxyribonucleosides	vitamin B12 dependent
>6666666_1469789_peg_624	2085	Ribonucleotide reductase of class Ib aerobic alpha subunit EC 1.17.4.1	Ribonucleotide reductase of class Ib aerobic alpha subunit	EC 1.17.4.1	convert ribonucleoside to deoxyribonucleosides	vitamin B12 dependent
>6666666_1469789_peg_2572	675	Cytoplasmic copper homeostasis protein CutC	Cytoplasmic copper homeostasis protein CutC	NA	Copper metabolism
>6666666_1469789_peg_2155	1401	Methylthioribose_1_phosphate isomerase EC 5.3.1.23	S_methyl_5_thioribose_1_phosphate isomerase	EC 5.3.1.23	cysteine and methionine metabolism
>6666666_1469789_peg_1358	1212	D_alanine__D_alanine ligase EC 6.3.2.4	D_alanine___D_alanine ligase alaninealanine ligase ADP_forming	EC 6.3.2.4	D amino acid metabolism
>6666666_1469789_peg_566	1134	Alanine racemase EC 5.1.1.1	Alanine racemase	EC 5.1.1.1	D amino acid metabolism
>6666666_1469789_peg_1178	1956	Oligopeptide ABC transporter periplasmic oligopeptide_binding protein OppA TC 3.A.1.5.1	Oligopeptide ABC transporter ATP_binding protein OppD	TC 3.A.1.5.1	dipeptide transport
>6666666_1469789_peg_1179	960	Oligopeptide transport system permease protein OppB TC 3.A.1.5.1	Oligopeptide ABC transporter ATP_binding protein OppD	TC 3.A.1.5.1	dipeptide transport
>6666666_1469789_peg_1180	1440	Oligopeptide ABC transporter permease protein OppC TC 3.A.1.5.1	Oligopeptide ABC transporter ATP_binding protein OppD	TC 3.A.1.5.1	dipeptide transport
>6666666_1469789_peg_1181	1050	Oligopeptide ABC transporter ATP_binding protein OppD TC 3.A.1.5.1	Oligopeptide ABC transporter ATP_binding protein OppD	TC 3.A.1.5.1	dipeptide transport
>6666666_1469789_peg_1182	933	Oligopeptide ABC transporter ATP_binding protein OppF TC 3.A.1.5.1	Oligopeptide ABC transporter ATP_binding protein OppD	TC 3.A.1.5.1	dipeptide transport
>6666666_1469789_peg_2429	414	Dipeptide_binding ABC transporter periplasmic substrate_binding component TC 3.A.1.5.2	Dipeptide ABC transporter permease protein DppB	TC 3.A.1.5.2	dipeptide transport
>6666666_1469789_peg_2457	2046	Oligopeptide ABC transporter substrate_binding protein OppA TC 3.A.1.5.1	Oligopeptide ABC transporter ATP_binding protein OppD	TC 3.A.1.5.1	dipeptide transport
>6666666_1469789_peg_2459	918	Oligopeptide ABC transporter permease protein OppC TC 3.A.1.5.1	Oligopeptide ABC transporter ATP_binding protein OppD	TC 3.A.1.5.1	dipeptide transport
>6666666_1469789_peg_2460	312	Oligopeptide ABC transporter ATP_binding protein OppD TC 3.A.1.5.1	Oligopeptide ABC transporter ATP_binding protein OppD	TC 3.A.1.5.1	dipeptide transport
>6666666_1469789_peg_2461	762	Oligopeptide ABC transporter ATP_binding protein OppD TC 3.A.1.5.1	Oligopeptide ABC transporter ATP_binding protein OppD	TC 3.A.1.5.1	dipeptide transport
>6666666_1469789_peg_2462	927	Oligopeptide ABC transporter ATP_binding protein OppF TC 3.A.1.5.1	Oligopeptide ABC transporter ATP_binding protein OppD	TC 3.A.1.5.1	dipeptide transport
>6666666_1469789_peg_2698	1035	Oligopeptide ABC transporter ATP_binding protein OppF TC 3.A.1.5.1	Oligopeptide ABC transporter ATP_binding protein OppD	TC 3.A.1.5.1	dipeptide transport
>6666666_1469789_peg_2699	840	Oligopeptide ABC transporter ATP_binding protein OppD TC 3.A.1.5.1	Oligopeptide ABC transporter ATP_binding protein OppD	TC 3.A.1.5.1	dipeptide transport
>6666666_1469789_peg_2700	153	Oligopeptide transport ATP_binding protein OppD TC 3.A.1.5.1	Oligopeptide ABC transporter ATP_binding protein OppD	TC 3.A.1.5.1	dipeptide transport
>6666666_1469789_peg_2701	930	Oligopeptide transport system permease protein OppC TC 3.A.1.5.1	Oligopeptide ABC transporter ATP_binding protein OppD	TC 3.A.1.5.1	dipeptide transport
>6666666_1469789_peg_2703	1686	Oligopeptide ABC transporter periplasmic oligopeptide_binding protein OppA TC 3.A.1.5.1	Oligopeptide ABC transporter ATP_binding protein OppD	TC 3.A.1.5.1	dipeptide transport
>6666666_1469789_peg_2752	2043	Oligopeptide ABC transporter substrate_binding protein OppA TC 3.A.1.5.1	Oligopeptide ABC transporter ATP_binding protein OppD	TC 3.A.1.5.1	dipeptide transport
>6666666_1469789_peg_2871	951	Oligopeptide ABC transporter permease protein OppB TC 3.A.1.5.1	Oligopeptide ABC transporter ATP_binding protein OppD	TC 3.A.1.5.1	dipeptide transport
>6666666_1469789_peg_2872	1011	Oligopeptide ABC transporter permease protein OppC TC 3.A.1.5.1	Oligopeptide ABC transporter ATP_binding protein OppD	TC 3.A.1.5.1	dipeptide transport
>6666666_1469789_peg_2873	1071	Oligopeptide ABC transporter ATP_binding protein OppD TC 3.A.1.5.1	Oligopeptide ABC transporter ATP_binding protein OppD	TC 3.A.1.5.1	dipeptide transport
>6666666_1469789_peg_2874	915	Oligopeptide ABC transporter ATP_binding protein OppF TC 3.A.1.5.1	Oligopeptide ABC transporter ATP_binding protein OppD	TC 3.A.1.5.1	dipeptide transport
>6666666_1469789_peg_108	219	Maltoseormaltodextrin ABC transporter substrate binding periplasmic protein MalE	Maltoseormaltodextrin ABC transporter substrate binding periplasmic protein MalE	NA	disaccharide transport
>6666666_1469789_peg_1184	270	Maltoseormaltodextrin ABC transporter substrate binding periplasmic protein MalE	Maltoseormaltodextrin ABC transporter substrate binding periplasmic protein MalE	NA	disaccharide transport
>6666666_1469789_peg_2313	819	Maltoseormaltodextrin ABC transporter substrate binding periplasmic protein MalE	Maltoseormaltodextrin ABC transporter substrate binding periplasmic protein MalE	NA	disaccharide transport
>6666666_1469789_peg_312	219	Maltoseormaltodextrin ABC transporter substrate binding periplasmic protein MalE	Maltoseormaltodextrin ABC transporter substrate binding periplasmic protein MalE	NA	disaccharide transport
>6666666_1469789_peg_326	1179	Maltoseormaltodextrin ABC transporter substrate binding periplasmic protein MalE	Maltoseormaltodextrin ABC transporter substrate binding periplasmic protein MalE	NA	disaccharide transport
>6666666_1469789_peg_81	261	Maltoseormaltodextrin ABC transporter substrate binding periplasmic protein MalE	Maltoseormaltodextrin ABC transporter substrate binding periplasmic protein MalE	NA	disaccharide transport
>6666666_1469789_peg_1260	1485	Sucrose_6_phosphate hydrolase EC 3.2.1.26	Sucrose_6_phosphate hydrolase	EC 3.2.1.26	disaccharide utilization trehalose metabolism
>6666666_1469789_peg_1387	1479	Sucrose_6_phosphate hydrolase EC 3.2.1.26	Sucrose_6_phosphate hydrolase	EC 3.2.1.26	disaccharide utilization trehalose metabolism
>6666666_1469789_peg_1901	1431	Sucrose_6_phosphate hydrolase EC 3.2.1.26	Sucrose_6_phosphate hydrolase	EC 3.2.1.26	disaccharide utilization trehalose metabolism
>6666666_1469789_peg_1099	2226	Single_stranded_DNA_specific exonuclease RecJ	Single_stranded_DNA_specific exonuclease RecJ	NA	DNA metabolism
>6666666_1469789_peg_2046	954	3prime_to_5prime oligoribonuclease A Bacillus type	3prime_to_5prime oligoribonuclease A Bacillus type	NA	DNA metabolism
>6666666_1469789_peg_2111	942	3prime_to_5prime oligoribonuclease A Bacillus type	3prime_to_5prime oligoribonuclease A Bacillus type	NA	DNA metabolism
>6666666_1469789_peg_2274	3132	Exonuclease SbcC	Exonuclease SbcC	NA	DNA metabolism
>6666666_1469789_peg_60	1782	Excinuclease ABC subunit C	Excinuclease ABC subunit C	NA	DNA metabolism
>6666666_1469789_peg_893	3597	ATP_dependent helicaseornuclease AddAB subunit A	ATP_dependent helicaseornuclease AddAB subunit A	NA	DNA metabolism
>6666666_1469789_peg_165	2313	DNA translocase FtsK	DNA translocase FtsK	NA	DNA recombination
>6666666_1469789_peg_2236	744	DNA recombination and repair protein RecO	DNA recombination and repair protein RecO	NA	DNA recombination
>6666666_1469789_peg_459	2325	DNA translocase FtsK	DNA translocase FtsK	NA	DNA recombination
>6666666_1469789_peg_1036	2829	DNA repair helicase rad25	DNA repair helicase rad25	NA	DNA repair
>6666666_1469789_peg_1375	1089	AorG_specific adenine glycosylase EC 3.2.2._	AorG_specific adenine glycosylase	EC 3.2.2._	DNA repair
>6666666_1469789_peg_1400	390	Single_stranded DNA_binding protein	Single_stranded DNA_binding protein	NA	DNA repair
>6666666_1469789_peg_1466	561	Single_stranded DNA_binding protein	Single_stranded DNA_binding protein	NA	DNA repair
>6666666_1469789_peg_1843	3540	Transcription_repair coupling factor	Transcription_repair coupling factor	NA	DNA repair
>6666666_1469789_peg_2307	1134	DNA recombination and repair protein RecF	DNA recombination and repair protein RecF	NA	DNA repair
>6666666_1469789_peg_2334	648	SOS_response repressor and protease LexA EC 3.4.21.88	SOS_response repressor and protease LexA	EC 3.4.21.88	DNA repair
>6666666_1469789_peg_2469	1344	Exodeoxyribonuclease VII large subunit EC 3.1.11.6	Exodeoxyribonuclease VII large subunit	EC 3.1.11.6	DNA repair	preference for single strand DNA
>6666666_1469789_peg_2470	213	Exodeoxyribonuclease VII small subunit EC 3.1.11.6	Exodeoxyribonuclease VII large subunit	EC 3.1.11.6	DNA repair	preference for single strand DNA
>6666666_1469789_peg_13	2232	DNA internalization_related competence protein ComECorRec2	DNA internalization_related competence protein ComECorRec2	NA	DNA utilization
>6666666_1469789_peg_2751	1128	DNA internalization_related competence protein ComECorRec2	DNA internalization_related competence protein ComECorRec2	NA	DNA utilization
>6666666_1469789_peg_633	795	Rossmann fold nucleotide_binding protein Smf possibly involved in DNA uptake	Rossmann fold nucleotide_binding protein Smf possibly involved in DNA uptake	NA	DNA utilization
>6666666_1469789_peg_763	1344	Uracil_xanthine permease	Uracil_xanthine permease	NA	DNA utilization
>6666666_1469789_peg_1071	315	Thioredoxin	Thioredoxin	NA	electron transfer	The primary function of Thioredoxin Trx is the reduction of oxidized cysteine residues and the cleavage of disulfide bonds
>6666666_1469789_peg_1371	1719	Fe_S oxidoreductase	Fe_S oxidoreductase	NA	electron transfer
>6666666_1469789_peg_1924	1335	Pyridine nucleotide_disulfide oxidoreductase NADH dehydrogenase EC 1.6.99.3	NADH dehydrogenase NADHubiquinone reductase	EC 1.6.99.3	electron transfer	outdated code should be 7.1.1.2
>6666666_1469789_peg_2	318	Thioredoxin	Thioredoxin	NA	electron transfer	The primary function of Thioredoxin Trx is the reduction of oxidized cysteine residues and the cleavage of disulfide bonds
>6666666_1469789_peg_2054	1995	NADH dehydrogenase EC 1.6.99.3	NADH dehydrogenase NADHubiquinone reductase	EC 1.6.99.3	electron transfer	outdated code should be 7.1.1.2
>6666666_1469789_peg_2145	315	Thioredoxin	Thioredoxin	NA	electron transfer	The primary function of Thioredoxin Trx is the reduction of oxidized cysteine residues and the cleavage of disulfide bonds
>6666666_1469789_peg_2220	168	Ferredoxin	Ferredoxin	NA	electron transfer
>6666666_1469789_peg_2535	1113	Fe_S oxidoreductase	Fe_S oxidoreductase	NA	electron transfer
>6666666_1469789_peg_2560	795	Ferredoxin	Ferredoxin	NA	electron transfer
>6666666_1469789_peg_2600	477	NAD_reducing hydrogenase subunit HoxE EC 1.12.1.2	NAD_reducing hydrogenase subunit HoxF	EC 1.12.1.2	electron transfer
>6666666_1469789_peg_2603	1275	FeFe hydrogenase EC 1.12.7.2	Periplasmic FeFe hydrogenase large subunit	EC 1.12.7.2	electron transfer
>6666666_1469789_peg_2609	1773	Periplasmic FeFe hydrogenase large subunit EC 1.12.7.2	Periplasmic FeFe hydrogenase large subunit	EC 1.12.7.2	electron transfer
>6666666_1469789_peg_640	285	Electron transport complex protein RnfB	Electron transport complex protein RnfB	NA	Electron transfer
>6666666_1469789_peg_642	576	Electron transport complex protein RnfA	Electron transport complex protein RnfA	NA	Electron transfer
>6666666_1469789_peg_643	621	Electron transport complex protein RnfE	Electron transport complex protein RnfE	NA	Electron transfer
>6666666_1469789_peg_644	534	Electron transport complex protein RnfG	Electron transport complex protein RnfG	NA	Electron transfer
>6666666_1469789_peg_645	1089	Electron transport complex protein RnfD	Electron transport complex protein RnfD	NA	Electron transfer
>6666666_1469789_peg_646	1389	Electron transport complex protein RnfC	Electron transport complex protein RnfC	NA	Electron transfer
>6666666_1469789_peg_818	309	Thioredoxin	Thioredoxin	NA	electron transfer	The primary function of Thioredoxin Trx is the reduction of oxidized cysteine residues and the cleavage of disulfide bonds
>6666666_1469789_peg_865	1914	UPF0313 4Fe_4S protein YgiQ	UPF0313 4Fe_4S protein YgiQ	NA	electron transfer
>6666666_1469789_peg_883	234	Ferredoxin	Ferredoxin	NA	electron transfer
>6666666_1469789_peg_899	1707	FeFe hydrogenase EC 1.12.7.2	Periplasmic FeFe hydrogenase large subunit	EC 1.12.7.2	electron transfer
>6666666_1469789_peg_967	504	Flavodoxin	Flavodoxin	NA	electron transfer
>6666666_1469789_peg_974	504	Fe_S oxidoreductase	Fe_S oxidoreductase	NA	electron transfer
>6666666_1469789_peg_2269	1092	Ethanolamine permease	Ethanolamine permease	NA	ethanolamine utilization
>6666666_1469789_peg_1438	225	Acyl carrier protein	Acyl carrier protein	NA	fatty acid synthesis	up to 0.25% of proteins in E coli
>6666666_1469789_peg_510	969	3_oxoacyl_acyl_carrier_protein synthase KASIII EC 2.3.1.180	3_oxoacyl_acyl_carrier_protein synthase KASIII	EC 2.3.1.180	fatty acid synthesis
>6666666_1469789_peg_512	930	Malonyl CoA_acyl carrier protein transacylase EC 2.3.1.39	Malonyl CoA_acyl carrier protein transacylase	EC 2.3.1.39	fatty acid synthesis
>6666666_1469789_peg_514	1236	3_oxoacyl_acyl_carrier_protein synthase KASII EC 2.3.1.179	3_oxoacyl_acyl_carrier_protein synthase KASII	EC 2.3.1.179	Fatty acid synthesis	enzyme controls the temperature_dependent regulation of fatty_acid composition
>6666666_1469789_peg_515	426	3_hydroxyacyl_acyl_carrier_protein dehydratase FabZ form EC 4.2.1.59	3_hydroxyacyl_acyl_carrier_protein dehydratase FabZ form	EC 4.2.1.59	fatty acid synthesis
>6666666_1469789_peg_513	744	3_oxoacyl_acyl_carrier protein reductase EC 1.1.1.100 FadG	3_oxoacyl_acyl_carrier protein reductase FadG	EC 1.1.1.100	fatty acid synthesis biotin
>6666666_1469789_peg_1677	957	Ferrichrome_binding periplasmic protein precursor TC 3.A.1.14.3	Ferric hydroxamate ABC transporter ATP_binding protein FhuC	TC 3.A.1.14.3	Fe transport
>6666666_1469789_peg_1404	486	Dihydrofolate reductase EC 1.5.1.3	Dihydrofolate reductase	EC 1.5.1.3	folate
>6666666_1469789_peg_1846	1662	Formate__tetrahydrofolate ligase EC 6.3.4.3	monofunctional C1_tetrahydrofolate synthase	EC 6.3.4.3	folate
>6666666_1469789_peg_2369	1281	Dihydrofolate synthase EC 6.3.2.12 or Folylpolyglutamate synthase EC 6.3.2.17	Dihydrofolate synthase	EC 6.3.2.12	folate
>6666666_1469789_peg_2439	429	6_carboxy_5678_tetrahydropterin synthase EC 4.1.2.50	6_carboxy_5678_tetrahydropterin synthase	EC 4.1.2.50	folate
>6666666_1469789_peg_2440	669	7_carboxy_7_deazaguanine synthase EC 4.3.99.3	7_carboxy_7_deazaguanine synthase	EC 4.3.99.3	folate
>6666666_1469789_peg_2441	594	GTP cyclohydrolase I EC 3.5.4.16 type 1	GTP cyclohydrolase I	EC 3.5.4.16	folate
>6666666_1469789_peg_2442	660	7_cyano_7_deazaguanine synthase EC 6.3.4.20	7_cyano_7_deazaguanine synthase	EC 6.3.4.20	folate
>6666666_1469789_peg_2443	498	NADPH_dependent 7_cyano_7_deazaguanine reductase EC 1.7.1.13	NADPH_dependent 7_cyano_7_deazaguanine reductase	EC 1.7.1.13	folate	NEED TO UPDATE IN PATHWAYS
>6666666_1469789_peg_2613	564	GTP cyclohydrolase I EC 3.5.4.16 type 1	GTP cyclohydrolase I	EC 3.5.4.16	folate
>6666666_1469789_peg_2800	528	Dihydrofolate reductase EC 1.5.1.3	Dihydrofolate reductase	EC 1.5.1.3	folate
>6666666_1469789_peg_2803	852	Methenyltetrahydrofolate cyclohydrolase EC 3.5.4.9 or Methylenetetrahydrofolate dehydrogenase NADP EC 1.5.1.5	Methenyltetrahydrofolate cyclohydrolase	EC 3.5.4.9	folate
>6666666_1469789_peg_530	846	Dihydropteroate synthase EC 2.5.1.15	Dihydropteroate synthase	EC 2.5.1.15	folate
>6666666_1469789_peg_531	363	Dihydroneopterin aldolase EC 4.1.2.25	Dihydroneopterin aldolase	EC 4.1.2.25	folate
>6666666_1469789_peg_532	480	2_amino_4_hydroxy_6_hydroxymethyldihydropteridine pyrophosphokinase EC 2.7.6.3	2_amino_4_hydroxy_6_hydroxymethyldihydropteridine diphosphokinase	EC 2.7.6.3	folate
>6666666_1469789_peg_577	546	5_formyltetrahydrofolate cyclo_ligase EC 6.3.3.2	5_formyltetrahydrofolate cyclo_ligase	EC 6.3.3.2	folate
>6666666_1469789_peg_787	1551	Aminobenzoyl_glutamate transport protein	Aminobenzoyl_glutamate transport protein	NA	folate	p_Aminobenzoate is a constituent of and a precursor for the biosynthesis of folic acid
>6666666_1469789_peg_1165	768	Formate efflux transporter FocA	Formate efflux transporter FocA	NA	formate transport
>6666666_1469789_peg_1542	657	Mannose_6_phosphate isomerase EC 5.3.1.8	Colanic acid or Mannose_6_phosphate isomerase	EC 5.3.1.8	fructose and mannose
>6666666_1469789_peg_1900	969	Fructokinase EC 2.7.1.4	fructokinase	EC 2.7.1.4	fructose and mannose
>6666666_1469789_peg_2406	921	1_phosphofructokinase EC 2.7.1.56	1_phosphofructokinase	EC 2.7.1.56	fructose and mannose
>6666666_1469789_peg_701	657	Mannose_6_phosphate isomerase EC 5.3.1.8	Colanic acid or Mannose_6_phosphate isomerase	EC 5.3.1.8	fructose and mannose
>6666666_1469789_peg_1975	477	PTS system N_acetylgalactosamine_specific IIB component	PTS system N_acetylgalactosamine_specific IIB component	NA	galactosamine transport
>6666666_1469789_peg_1977	819	PTS system N_acetylgalactosamine_specific IID component	PTS system N_acetylgalactosamine_specific IID component	NA	galactosamine transport
>6666666_1469789_peg_1232	1515	Galactose_1_phosphate uridylyltransferase EC 2.7.7.10	Galactose_1_phosphate uridylyltransferase	EC 2.7.7.10	galactose metabolism
>6666666_1469789_peg_1233	1170	Galactokinase EC 2.7.1.6	Galactokinase	EC 2.7.1.6	galactose metabolism
>6666666_1469789_peg_2764	927	Tagatose_1_phosphate kinase TagK	Tagatose_1_phosphate kinase TagK	NA	galactose metabolism
>6666666_1469789_peg_396	870	Tagatose 16_bisphosphate aldolase EC 4.1.2.40	Tagatose 16_bisphosphate aldolase	EC 4.1.2.40	galactose metabolism
>6666666_1469789_peg_1589	762	2_dehydro_3_deoxy_D_gluconate 5_dehydrogenase EC 1.1.1.127 or 2_deoxy_D_gluconate 3_dehydrogenase EC 1.1.1.125	2_dehydro_3_deoxy_D_gluconate 5_dehydrogenase	EC 1.1.1.127	Glucuronate – pentose interconversions	NEED TO UPDATE IN PATHWAYS
>6666666_1469789_peg_1590	1011	2_dehydro_3_deoxygluconokinase EC 2.7.1.45	2_dehydro_3_deoxygluconokinase	EC 2.7.1.45	Glucuronate – pentose interconversions
>6666666_1469789_peg_1592	837	4_deoxy_L_threo_5_hexosulose_uronate ketol_isomerase EC 5.3.1.17	4_deoxy_L_threo_5_hexosulose_uronate ketol_isomerase	EC 5.3.1.17	Glucuronate – pentose interconversions
>6666666_1469789_peg_1595	1488	Altronate dehydratase EC 4.2.1.7	Altronate dehydratase	EC 4.2.1.7	Glucuronate – pentose interconversions
>6666666_1469789_peg_1596	1458	Altronate oxidoreductase EC 1.1.1.58	Altronate oxidoreductase	EC 1.1.1.58	Glucuronate – pentose interconversions
>6666666_1469789_peg_1597	1410	Uronate isomerase EC 5.3.1.12	Glucuronate or urinate isomerase	EC 5.3.1.12	Glucuronate – pentose interconversions
>6666666_1469789_peg_994	1167	UDP_glucose 6_dehydrogenase EC 1.1.1.22	UDP_glucose 6_dehydrogenase	EC 1.1.1.22	Glucuronate – pentose interconversions
>6666666_1469789_peg_416	477	Glutathione peroxidase EC 1.11.1.9 or Thioredoxin peroxidase EC 1.11.1.15	Glutathione peroxidase	EC 1.11.1.9	glutathione	NEED TO UPDATE IN PATHWAYS
>6666666_1469789_peg_2434	723	Glutamate__cysteine ligase EC 6.3.2.2	Glutamate__cysteine ligase	EC 6.3.2.2	glutathione synthesis
>6666666_1469789_peg_2435	1344	Glutathione biosynthesis bifunctional protein gshF EC 6.3.2.2EC 6.3.2.3	Glutamate__cysteine ligase	EC 6.3.2.2	glutathione synthesis
>6666666_1469789_peg_2107	1044	Glycerol_3_phosphate ABC transporter ATP_binding protein UgpC TC 3.A.1.1.3	Glycerol_3_phosphate ABC transporter ATP_binding protein UgpC	TC 3.A.1.1.3	glycerol transport
>6666666_1469789_peg_781	825	Glycerol_3_phosphate ABC transporter permease protein UgpE TC 3.A.1.1.3	Glycerol_3_phosphate ABC transporter ATP_binding protein UgpC	TC 3.A.1.1.3	glycerol transport
>6666666_1469789_peg_1405	714	Acyl_CoA1_acyl_sn_glycerol_3_phosphate acyltransferase EC 2.3.1.51	Acyl_CoA1_acyl_sn_glycerol_3_phosphate acyltransferase	EC 2.3.1.51	glycerolipid metabolism glycerophospholipids metabolism
>6666666_1469789_peg_2232	390	Diacylglycerol kinase EC 2.7.1.107	Diacylglycerol kinase	EC 2.7.1.107	glycerolipid metabolism glycerophospholipids metabolism
>6666666_1469789_peg_1144	1518	Glycerophosphoryl diester phosphodiesterase EC 3.1.4.46	Glycerophosphoryl diester phosphodiesterase	EC 3.1.4.46	Glycerophospholipid metabolism
>6666666_1469789_peg_784	717	Glycerophosphoryl diester phosphodiesterase EC 3.1.4.46	Glycerophosphoryl diester phosphodiesterase	EC 3.1.4.46	Glycerophospholipid metabolism
>6666666_1469789_peg_1227	1416	Glycerol_3_phosphate dehydrogenase EC 1.1.5.3	Glycerol_3_phosphate dehydrogenase	EC 1.1.5.3	glycerophospholipids metabolism
>6666666_1469789_peg_1228	1485	Glycerol kinase EC 2.7.1.30	Glycerol kinase	EC 2.7.1.30	glycerophospholipids metabolism
>6666666_1469789_peg_2323	582	CDP_diacylglycerol__glycerol_3_phosphate 3_phosphatidyltransferase EC 2.7.8.5	CDP_diacylglycerol__glycerol_3_phosphate 3_phosphatidyltransferase	EC 2.7.8.5	glycerophospholipids metabolism
>6666666_1469789_peg_608	918	Lysophospholipase EC 3.1.1.5 Monoglyceride lipase EC 3.1.1.23	Lysophospholipase	EC 3.1.1.5	glycerophospholipids metabolism
>6666666_1469789_peg_614	813	Phosphatidate cytidylyltransferase EC 2.7.7.41	Phosphatidate cytidylyltransferase	EC 2.7.7.41	glycerophospholipids metabolism
>6666666_1469789_peg_888	1008	Glycerol_3_phosphate dehydrogenase NADP EC 1.1.1.94	Glycerol_3_phosphate dehydrogenase NADP	EC 1.1.1.94	glycerophospholipids metabolism
>6666666_1469789_peg_1263	1035	Low_specificity L_threonine aldolase EC 4.1.2.48	Low_specificity L_threonine aldolase	EC 4.1.2.48	glycine_serine_threonine
>6666666_1469789_peg_1514	1194	L_serine dehydratase beta subunit EC 4.3.1.17 or L_serine dehydratase alpha subunit EC 4.3.1.17	L_serine ammonia_lyase	EC 4.3.1.17	glycine_serine_threonine
>6666666_1469789_peg_2668	1059	Low_specificity L_threonine aldolase EC 4.1.2.48	Low_specificity L_threonine aldolase	EC 4.1.2.48	glycine_serine_threonine
>6666666_1469789_peg_2802	1227	Serine hydroxymethyltransferase EC 2.1.2.1	glycine dehydrogenase	EC 2.1.2.1	glycine_serine_threonine
>6666666_1469789_peg_126	729	Phosphoserine phosphatase EC 3.1.3.3	Phosphoserine phosphatase	EC 3.1.3.3	glycine_serine_threonine amino acid synthesis
>6666666_1469789_peg_1200	2436	Glycogen phosphorylase EC 2.4.1.1	Glycogen phosphorylase	EC 2.4.1.1	glycogen synthesis
>6666666_1469789_peg_1201	2448	Glycogen synthase ADP_glucose transglucosylase EC 2.4.1.21	Glycogen synthase	EC 2.4.1.21	glycogen synthesis
>6666666_1469789_peg_1202	1161	Glucose_1_phosphate adenylyltransferase EC 2.7.7.27	Glucose_1_phosphate adenylyltransferase	EC 2.7.7.27	glycogen synthesis
>6666666_1469789_peg_1203	1911	14_alpha_glucan glycogen branching enzyme GH_13_type EC 2.4.1.18	14_alpha_glucan glycogen branching enzyme GH_13_type	EC 2.4.1.18	glycogen synthesis
>6666666_1469789_peg_1245	942	Glycogen synthase ADP_glucose transglucosylase EC 2.4.1.21	Glycogen synthase	EC 2.4.1.21	glycogen synthesis
>6666666_1469789_peg_260	2127	14_alpha_glucan branching enzyme EC 2.4.1.18	14_alpha_glucan glycogen branching enzyme GH_13_type	EC 2.4.1.18	glycogen synthesis
>6666666_1469789_peg_2611	1266	Glucose_1_phosphate adenylyltransferase EC 2.7.7.27	Glucose_1_phosphate adenylyltransferase	EC 2.7.7.27	glycogen synthesis
>6666666_1469789_peg_2612	1392	Glycogen synthase ADP_glucose transglucosylase EC 2.4.1.21	Glycogen synthase	EC 2.4.1.21	glycogen synthesis
>6666666_1469789_peg_100	1722	Phosphoglucomutase EC 5.4.2.2	Phosphoglucomutase	EC 5.4.2.2	glycogen utilization
>6666666_1469789_peg_1020	1353	Glucose_6_phosphate isomerase EC 5.3.1.9	glucose_6_phosphate Isomerase	EC 5.3.1.9	glycolysis
>6666666_1469789_peg_1037	936	L_lactate dehydrogenase EC 1.1.1.27	L_lactate dehydrogenase	EC 1.1.1.27	glycolysis
>6666666_1469789_peg_1277	1011	Fructose_16_bisphosphatase GlpX type EC 3.1.3.11	fructose_16_bisphosphatase	EC 3.1.3.11	glycolysis
>6666666_1469789_peg_1361	1008	NAD_dependent glyceraldehyde_3_phosphate dehydrogenase EC 1.2.1.12	glyceraldehyde_3_phosphate dehydrogenase	EC 1.2.1.12	glycolysis
>6666666_1469789_peg_1363	1212	Phosphoglycerate kinase EC 2.7.2.3	phosphoglycerate kinase	EC 2.7.2.3	glycolysis
>6666666_1469789_peg_1364	747	Triosephosphate isomerase EC 5.3.1.1	triosephosphate isomerase	EC 5.3.1.1	glycolysis
>6666666_1469789_peg_1653	732	Pyruvate formate_lyase activating enzyme EC 1.97.1.4	Pyruvate formate_lyase activating enzyme	EC 1.97.1.4	glycolysis
>6666666_1469789_peg_1697	864	Fructose_bisphosphate aldolase class II EC 4.1.2.13	Aldolase	EC 4.1.2.13	glycolysis
>6666666_1469789_peg_1857	1737	Phosphoenolpyruvate carboxykinase ATP EC 4.1.1.49	phosphoenolpyruvate carboxykinase	EC 4.1.1.49	glycolysis
>6666666_1469789_peg_1890	990	COG1180 Radical SAM Pyruvate_formate lyase_activating enzyme like	COG1180 Radical SAM Pyruvate_formate lyase_activating enzyme like	NA	glycolysis
>6666666_1469789_peg_1954	1968	Fructose_16_bisphosphatase Bacillus type EC 3.1.3.11	fructose_16_bisphosphatase	EC 3.1.3.11	glycolysis
>6666666_1469789_peg_2026	1005	Phosphateacyl_ACP acyltransferase PlsX EC 2.3.1.n2	Phosphateacyl_ACP acyltransferase PlsX	EC 2.3.1.n2	glycolysis
>6666666_1469789_peg_2045	1188	Acetate kinase EC 2.7.2.1	acetate kinase	EC 2.7.2.1	glycolysis
>6666666_1469789_peg_2048	960	6_phosphofructokinase EC 2.7.1.11	6_phosphofructokinase	EC 2.7.1.11	glycolysis	also in breakdown of glycoproteins
>6666666_1469789_peg_2049	1434	Pyruvate kinase EC 2.7.1.40	pyruvate kinase	EC 2.7.1.40	glycolysis
>6666666_1469789_peg_2090	1542	23_bisphosphoglycerate_independent phosphoglycerate mutase EC 5.4.2.12	23_bisphosphoglycerate_independent phosphoglycerate mutase	EC 5.4.2.12	glycolysis
>6666666_1469789_peg_2091	1290	Enolase EC 4.2.1.11	enolase	EC 4.2.1.11	glycolysis
>6666666_1469789_peg_2202	1182	NADP_dependent malic enzyme EC 1.1.1.40	NADP_dependent malic enzyme	EC 1.1.1.40	glycolysis
>6666666_1469789_peg_2610	3561	Pyruvate_flavodoxin oxidoreductase	Pyruvate_flavodoxin oxidoreductase	NA	glycolysis	from RAST
>6666666_1469789_peg_263	753	Triosephosphate isomerase EC 5.3.1.1	triosephosphate isomerase	EC 5.3.1.1	glycolysis
>6666666_1469789_peg_2718	207	L_lactate dehydrogenase EC 1.1.1.27	L_lactate dehydrogenase	EC 1.1.1.27	glycolysis
>6666666_1469789_peg_2719	765	L_lactate dehydrogenase EC 1.1.1.27	L_lactate dehydrogenase	EC 1.1.1.27	glycolysis
>6666666_1469789_peg_2768	504	Ribonucleotide reductase of class III anaerobic activating protein EC 1.97.1.4	Pyruvate formate_lyase activating enzyme	EC 1.97.1.4	glycolysis
>6666666_1469789_peg_589	945	L_lactate dehydrogenase EC 1.1.1.27	L_lactate dehydrogenase	EC 1.1.1.27	glycolysis
>6666666_1469789_peg_766	735	Phosphoglycerate mutase EC 5.4.2.11	23_bisphosphoglycerate_independent phosphoglycerate mutase	EC 5.4.2.11	glycolysis
>6666666_1469789_peg_961	999	D_lactate dehydrogenase EC 1.1.1.28	D_lactate dehydrogenase	EC 1.1.1.28	glycolysis
>6666666_1469789_peg_1652	2226	Pyruvate formate_lyase EC 2.3.1.54	pyruvate formate lyase formate_acetyl_transferase propanoyl_CoAformate C_propanoyltransferase formate C_acetyltransferase	EC 2.3.1.54	glycolysis amino acid breakdown	requires thiamine vit B1
>6666666_1469789_peg_549	2634	Acetaldehyde dehydrogenase EC 1.2.1.10 or Alcohol dehydrogenase EC 1.1.1.1	Acetaldehyde dehydrogenase	EC 1.2.1.10	glycolysis butyrate synthesis
>6666666_1469789_peg_75	2598	Acetaldehyde dehydrogenase EC 1.2.1.10 or Alcohol dehydrogenase EC 1.1.1.1	Acetaldehyde dehydrogenase	EC 1.2.1.10	glycolysis butyrate synthesis
>6666666_1469789_peg_1830	966	Phosphate acetyltransferase EC 2.3.1.8	phosphate acetyltransferase	EC 2.3.1.8	glycolysis Malonyl CoA or Lactate or succinate to propanoate amino acid breakdown ethanolamine utilization
>6666666_1469789_peg_2720	942	Glucokinase EC 2.7.1.2	hexokinase	EC 2.7.1.2	glycolysis Pentose phosphate
>6666666_1469789_peg_666	1443	Aldehyde dehydrogenase EC 1.2.1.3	aldehyde dehydrogenase	EC 1.2.1.3	glycolysis synthesis Vitamin B5 polyamine breakdown	putrescine to butyrate
>6666666_1469789_peg_1733	228	PTS system beta_glucoside_specific IIB component EC 2.7.1.69 or PTS system beta_glucoside_specific IIC component EC 2.7.1.69 or PTS system beta_glucoside_specific IIA component EC 2.7.1.69	PTS system N_acetylglucosamine_specific IIA component	EC 2.7.1.69	glycoproteinorcell wall breakdown	outdated code
>6666666_1469789_peg_1974	444	PTS system hyaluronate_oligosaccharide_specific IIA component EC 2.7.1.69	PTS system N_acetylglucosamine_specific IIA component	EC 2.7.1.69	glycoproteinorcell wall breakdown	outdated code
>6666666_1469789_peg_1984	258	PTS system mannose_specific IID component EC 2.7.1.69	PTS system N_acetylglucosamine_specific IIA component	EC 2.7.1.69	glycoproteinorcell wall breakdown	outdated code
>6666666_1469789_peg_2056	1569	PTS system N_acetylglucosamine_specific IIC component or PTS system N_acetylglucosamine_specific IIB component EC 2.7.1.193 or PTS system N_acetylglucosamine_specific IIA component EC 2.7.1.193	PTS system N_acetylglucosamine_specific IIA component	EC 2.7.1.193	glycoproteinorcell wall breakdown
>6666666_1469789_peg_2570	1422	PTS system N_acetylglucosamine_specific IIC component or PTS system N_acetylglucosamine_specific IIB component EC 2.7.1.193	PTS system N_acetylglucosamine_specific IIA component	EC 2.7.1.193	glycoproteinorcell wall breakdown
>6666666_1469789_peg_2767	234	PTS system fructose_specific IIA component EC 2.7.1.69 or PTS system fructose_specific IIB component EC 2.7.1.69 or PTS system fructose_specific IIC component EC 2.7.1.69	PTS system N_acetylglucosamine_specific IIA component	EC 2.7.1.69	glycoproteinorcell wall breakdown	outdated code
>6666666_1469789_peg_1115	1416	6_phospho_beta_glucosidase EC 3.2.1.86	6_phospho_beta_glucosidase	EC 3.2.1.86	glycoside breakdown	glycoside is monosaccharide linked to another compound usually phenolic httpsororwww.sciencedirect.comortopicsorpharmacology_toxicology_and_pharmaceutical_scienceorglycoside
>6666666_1469789_peg_1541	1389	6_phospho_beta_glucosidase EC 3.2.1.86	6_phospho_beta_glucosidase	EC 3.2.1.86	glycoside breakdown	glycoside is monosaccharide linked to another compound usually phenolic httpsororwww.sciencedirect.comortopicsorpharmacology_toxicology_and_pharmaceutical_scienceorglycoside
>6666666_1469789_peg_1660	1431	6_phospho_beta_glucosidase EC 3.2.1.86	6_phospho_beta_glucosidase	EC 3.2.1.86	glycoside breakdown	glycoside is monosaccharide linked to another compound usually phenolic httpsororwww.sciencedirect.comortopicsorpharmacology_toxicology_and_pharmaceutical_scienceorglycoside
>6666666_1469789_peg_1735	1416	6_phospho_beta_glucosidase EC 3.2.1.86	6_phospho_beta_glucosidase	EC 3.2.1.86	glycoside breakdown	glycoside is monosaccharide linked to another compound usually phenolic httpsororwww.sciencedirect.comortopicsorpharmacology_toxicology_and_pharmaceutical_scienceorglycoside
>6666666_1469789_peg_704	1389	6_phospho_beta_glucosidase EC 3.2.1.86	6_phospho_beta_glucosidase	EC 3.2.1.86	glycoside breakdown	glycoside is monosaccharide linked to another compound usually phenolic httpsororwww.sciencedirect.comortopicsorpharmacology_toxicology_and_pharmaceutical_scienceorglycoside
>6666666_1469789_peg_1591	639	4_hydroxy_2_oxoglutarate aldolase EC 4.1.3.16 or 2_dehydro_3_deoxyphosphogluconate aldolase EC 4.1.2.14	4_hydroxy_2_oxoglutarate aldolase	EC 4.1.3.16	Glyoxylate and dicarboxylate
>6666666_1469789_peg_2063	861	2_hydroxy_3_oxopropionate reductase EC 1.1.1.60	2_hydroxy_3_oxopropionate reductase	EC 1.1.1.60	Glyoxylate and dicarboxylate
>6666666_1469789_peg_2083	651	Inorganic pyrophospatase PpaX EC 3.1.3.18	Phosphoglycolate phosphatase	EC 3.1.3.18	Glyoxylate and dicarboxylate
>6666666_1469789_peg_442	1134	Glycerate kinase EC 2.7.1.31	D_ Glycerate 3_kinaseGlycerate kinase	EC 2.7.1.31	Glyoxylate and dicarboxylate glycine_serine_threonine
>6666666_1469789_peg_1701	2436	Lead cadmium zinc and mercury transporting ATPase EC 3.6.3.3 EC 3.6.3.5 Copper_translocating P_type ATPase EC 3.6.3.4	Lead cadmium zinc and mercury transporting ATPase	EC 3.6.3.3	heavy metal transport	outdated code now 7.2.2.21
>6666666_1469789_peg_1718	2430	Lead cadmium zinc and mercury transporting ATPase EC 3.6.3.3 EC 3.6.3.5 Copper_translocating P_type ATPase EC 3.6.3.4	Lead cadmium zinc and mercury transporting ATPase	EC 3.6.3.3	heavy metal transport	outdated code now 7.2.2.21
>6666666_1469789_peg_2516	1890	Lead cadmium zinc and mercury transporting ATPase EC 3.6.3.3 EC 3.6.3.5 Copper_translocating P_type ATPase EC 3.6.3.4	Lead cadmium zinc and mercury transporting ATPase	EC 3.6.3.3	heavy metal transport	outdated code now 7.2.2.21
>6666666_1469789_peg_2517	801	Lead cadmium zinc and mercury transporting ATPase EC 3.6.3.3 EC 3.6.3.5 Copper_translocating P_type ATPase EC 3.6.3.4	Lead cadmium zinc and mercury transporting ATPase	EC 3.6.3.3	heavy metal transport	outdated code now 7.2.2.21
>6666666_1469789_peg_153	771	Histidinol_phosphatase EC 3.1.3.15	histidinol phosphate phosphatase	EC 3.1.3.15	histidine synthesis
>6666666_1469789_peg_517	780	Histidinol_phosphatase EC 3.1.3.15	histidinol phosphate phosphatase	EC 3.1.3.15	histidine synthesis
>6666666_1469789_peg_1112	489	GTorU mismatch_specific uracilorthymine DNA_glycosylase EC 3.2.2.27	Uracil_DNA glycosylase family 1	EC 3.2.2.27	housekeeping
>6666666_1469789_peg_112	1218	Cell division protein FtsX	Cell division protein FtsX	NA	housekeeping
>6666666_1469789_peg_1166	561	Holliday junction ATP_dependent DNA helicase RuvA EC 3.6.4.12	Replicative DNA helicase DnaB	EC 3.6.4.12	housekeeping
>6666666_1469789_peg_1168	1002	Holliday junction ATP_dependent DNA helicase RuvB EC 3.6.4.12	Replicative DNA helicase DnaB	EC 3.6.4.12	housekeeping
>6666666_1469789_peg_1197	843	Peptidoglycan N_acetylglucosamine deacetylase EC 3.5.1._	Peptidoglycan N_acetylglucosamine deacetylase	EC 3.5.1._	housekeeping	resistance to lysozyme
>6666666_1469789_peg_12	981	DNA polymerase III delta subunit EC 2.7.7.7	DNA polymerase III beta subunit	EC 2.7.7.7	housekeeping
>6666666_1469789_peg_1297	537	Transcription antitermination protein NusG	Transcription antitermination protein NusG	NA	housekeeping
>6666666_1469789_peg_1307	2073	Translation elongation factor G	Translation elongation factor G	NA	housekeeping	controls peptide release activity from peptide chain release factor
>6666666_1469789_peg_1308	1185	Translation elongation factor Tu	Translation elongation factor Tu	NA	housekeeping
>6666666_1469789_peg_1333	219	Translation initiation factor 1	Translation initiation factor 1	NA	housekeeping
>6666666_1469789_peg_1366	1665	Ribonuclease J endonuclease and 5prime exonuclease	Ribonuclease J endonuclease and 5prime exonuclease	NA	housekeeping
>6666666_1469789_peg_1418	735	Segregation and condensation protein A	Segregation and condensation protein A	NA	housekeeping
>6666666_1469789_peg_1439	720	Peptidyl_prolyl cis_trans isomerase PpiC EC 5.2.1.8	Cell division trigger factor	EC 5.2.1.8	housekeeping
>6666666_1469789_peg_1472	1362	Replicative DNA helicase DnaB EC 3.6.4.12	Replicative DNA helicase DnaB	EC 3.6.4.12	housekeeping
>6666666_1469789_peg_1474	852	Peptide chain release factor N5_glutamine methyltransferase EC 2.1.1.297	Peptide chain release factor N5_glutamine methyltransferase	EC 2.1.1.297	housekeeping
>6666666_1469789_peg_1509	684	Cell_division_associated ABC_transporter_like signaling protein FtsE	Cell_division_associated ABC_transporter_like signaling protein FtsE	NA	housekeeping
>6666666_1469789_peg_1510	915	Cell_division_associated ABC_transporter_like signaling protein FtsX	Cell_division_associated ABC_transporter_like signaling protein FtsX	NA	housekeeping
>6666666_1469789_peg_152	1833	Translation elongation factor LepA	Translation elongation factor LepA	NA	housekeeping
>6666666_1469789_peg_158	2106	Polyribonucleotide nucleotidyltransferase EC 2.7.7.8	Polyribonucleotide nucleotidyltransferase	EC 2.7.7.8	housekeeping
>6666666_1469789_peg_1757	831	SAM_dependent methyltransferase	SAM_dependent methyltransferase	NA	housekeeping
>6666666_1469789_peg_1771	501	Signal peptidase I EC 3.4.21.89	Signal peptidase I	EC 3.4.21.89	housekeeping
>6666666_1469789_peg_1776	2034	Cell division_associated ATP_dependent zinc metalloprotease FtsH	Cell division_associated ATP_dependent zinc metalloprotease FtsH	NA	housekeeping
>6666666_1469789_peg_1777	876	33 kDa chaperonin HslO	33 kDa chaperonin HslO	NA	housekeeping
>6666666_1469789_peg_1834	543	Ribonuclease M5 EC 3.1.26.8	Ribonuclease M5	EC 3.1.26.8	housekeeping
>6666666_1469789_peg_1893	696	Peptidoglycan N_acetylglucosamine deacetylase EC 3.5.1._	Peptidoglycan N_acetylglucosamine deacetylase	EC 3.5.1._	housekeeping	resistance to lysozyme
>6666666_1469789_peg_1941	1284	Cell division trigger factor EC 5.2.1.8	Cell division trigger factor	EC 5.2.1.8	housekeeping
>6666666_1469789_peg_1943	2325	ATP_dependent protease La EC 3.4.21.53 Type I	ATP_dependent protease La Type I	EC 3.4.21.53	housekeeping	type example of peptidase family S16 degradation of short_lived and abnormal proteins in bacteria and mitochondria
>6666666_1469789_peg_1948	2214	Cell division protein FtsI Peptidoglycan synthetase EC 2.4.1.129	Cell division protein FtsI Peptidoglycan synthetase	EC 2.4.1.129	housekeeping
>6666666_1469789_peg_1949	1908	Cell division protein FtsI Peptidoglycan synthetase EC 2.4.1.129 or Sporulation peptidoglycan synthetase SpoVD	Cell division protein FtsI Peptidoglycan synthetase	EC 2.4.1.129	housekeeping
>6666666_1469789_peg_2025	711	Ribonuclease III EC 3.1.26.3	Ribonuclease III	EC 3.1.26.3	housekeeping
>6666666_1469789_peg_2027	2046	ATP_dependent DNA helicase RecG EC 3.6.4.12	Replicative DNA helicase DnaB	EC 3.6.4.12	housekeeping
>6666666_1469789_peg_2047	3033	DNA polymerase III alpha subunit EC 2.7.7.7	DNA polymerase III beta subunit	EC 2.7.7.7	housekeeping
>6666666_1469789_peg_2060	801	Peptidoglycan N_acetylglucosamine deacetylase EC 3.5.1._	Peptidoglycan N_acetylglucosamine deacetylase	EC 3.5.1._	housekeeping	resistance to lysozyme
>6666666_1469789_peg_2074	2226	ATP_dependent DNA helicase UvrDorPcrA EC 3.6.4.12	Replicative DNA helicase DnaB	EC 3.6.4.12	housekeeping
>6666666_1469789_peg_2075	1989	DNA ligase NAD EC 6.5.1.2	DNA ligase NAD	EC 6.5.1.2	housekeeping
>6666666_1469789_peg_2127	504	SepF FtsZ_interacting protein related to cell division	SepF FtsZ_interacting protein related to cell division	NA	housekeeping
>6666666_1469789_peg_2137	459	Lipoprotein signal peptidase EC 3.4.23.36	Lipoprotein signal peptidase	EC 3.4.23.36	housekeeping
>6666666_1469789_peg_2140	927	Ribonuclease HIII EC 3.1.26.4	Ribonuclease HII	EC 3.1.26.4	housekeeping
>6666666_1469789_peg_2147	555	Heat shock protein GrpE	Heat shock protein GrpE	NA	housekeeping
>6666666_1469789_peg_2148	1815	Chaperone protein DnaK	Chaperone protein DnaK	NA	housekeeping
>6666666_1469789_peg_2149	1149	Chaperone protein DnaJ	Chaperone protein DnaJ	NA	housekeeping
>6666666_1469789_peg_2186	1296	Cell division protein FtsW	Cell division protein FtsW	NA	housekeeping
>6666666_1469789_peg_2226	1935	DNA topoisomerase IV subunit B EC 5.99.1.3	DNA gyrase subunit B	EC 5.99.1.3	housekeeping
>6666666_1469789_peg_2227	2406	DNA topoisomerase IV subunit A EC 5.99.1.3	DNA gyrase subunit B	EC 5.99.1.3	housekeeping
>6666666_1469789_peg_2275	1140	Exonuclease SbcD	Exonuclease SbcD	NA	housekeeping	DNA replication
>6666666_1469789_peg_2305	2502	DNA gyrase subunit A EC 5.99.1.3	DNA gyrase subunit B	EC 5.99.1.3	housekeeping
>6666666_1469789_peg_2306	1920	DNA gyrase subunit B EC 5.99.1.3	DNA gyrase subunit B	EC 5.99.1.3	housekeeping
>6666666_1469789_peg_2312	768	Chromosome plasmid partitioning protein ParA	Chromosome plasmid partitioning protein ParA	NA	housekeeping
>6666666_1469789_peg_2319	645	Endonuclease III EC 4.2.99.18	Endonuclease III	EC 4.2.99.18	housekeeping
>6666666_1469789_peg_2320	3051	Multimodular transpeptidase_transglycosylase EC 2.4.1.129 EC 3.4._._	Cell division protein FtsI Peptidoglycan synthetase	EC 2.4.1.129	housekeeping
>6666666_1469789_peg_2337	1101	Peptidoglycan glycosyltransferase FtsW EC 2.4.1.129 or Stage V sporulation protein E	Cell division protein FtsI Peptidoglycan synthetase	EC 2.4.1.129	housekeeping
>6666666_1469789_peg_2340	813	Cell division protein FtsQ	Cell division protein FtsQ	NA	housekeeping
>6666666_1469789_peg_2342	1149	Cell division protein FtsZ	Cell division protein FtsZ	NA	housekeeping
>6666666_1469789_peg_2344	2637	DNA polymerase I EC 2.7.7.7	DNA polymerase III beta subunit	EC 2.7.7.7	housekeeping
>6666666_1469789_peg_2354	834	Formamidopyrimidine_DNA glycosylase EC 3.2.2.23	Formamidopyrimidine_DNA glycosylase	EC 3.2.2.23	housekeeping
>6666666_1469789_peg_2358	909	Helicase loader DnaI	Helicase loader DnaI	NA	housekeeping
>6666666_1469789_peg_2361	468	Translation initiation factor 3	Translation initiation factor 3	NA	housekeeping
>6666666_1469789_peg_2413	756	Exodeoxyribonuclease III EC 3.1.11.2	Exodeoxyribonuclease III	EC 3.1.11.2	housekeeping
>6666666_1469789_peg_2480	1197	DNA polymerase IV EC 2.7.7.7	DNA polymerase III beta subunit	EC 2.7.7.7	housekeeping
>6666666_1469789_peg_2491	789	Exodeoxyribonuclease III EC 3.1.11.2	Exodeoxyribonuclease III	EC 3.1.11.2	housekeeping
>6666666_1469789_peg_2550	1866	Chaperone protein HtpG	Chaperone protein HtpG	NA	housekeeping
>6666666_1469789_peg_2581	483	Methylated_DNA__protein_cysteine methyltransferase EC 2.1.1.63	ADA regulatory protein or Methylated_DNA__protein_cysteine methyltransferase	EC 2.1.1.63	housekeeping
>6666666_1469789_peg_2695	645	Peptidyl_prolyl cis_trans isomerase EC 5.2.1.8	Cell division trigger factor	EC 5.2.1.8	housekeeping
>6666666_1469789_peg_2864	2106	DNA topoisomerase III EC 5.99.1.2	DNA topoisomerase I	EC 5.99.1.2	housekeeping
>6666666_1469789_peg_354	1992	Multimodular transpeptidase_transglycosylase EC 2.4.1.129 EC 3.4._._	Cell division protein FtsI Peptidoglycan synthetase	EC 2.4.1.129	housekeeping
>6666666_1469789_peg_358	714	Peptidoglycan N_acetylglucosamine deacetylase EC 3.5.1._	Peptidoglycan N_acetylglucosamine deacetylase	EC 3.5.1._	housekeeping	resistance to lysozyme
>6666666_1469789_peg_435	2166	DNA topoisomerase III EC 5.99.1.2	DNA topoisomerase I	EC 5.99.1.2	housekeeping
>6666666_1469789_peg_463	927	Endonuclease IV EC 3.1.21.2	Endonuclease IV	EC 3.1.21.2	housekeeping
>6666666_1469789_peg_47	2400	DNA topoisomerase III EC 5.99.1.2	DNA topoisomerase I	EC 5.99.1.2	housekeeping
>6666666_1469789_peg_483	912	Ribonuclease Z EC 3.1.26.11	Ribonuclease Z	EC 3.1.26.11	housekeeping
>6666666_1469789_peg_56	711	Ribonuclease PH EC 2.7.7.56	Ribonuclease PH	EC 2.7.7.56	housekeeping
>6666666_1469789_peg_560	993	DNA polymerase III delta prime subunit EC 2.7.7.7	DNA polymerase III beta subunit	EC 2.7.7.7	housekeeping
>6666666_1469789_peg_610	4587	DNA polymerase III polC_type EC 2.7.7.7	DNA polymerase III beta subunit	EC 2.7.7.7	housekeeping
>6666666_1469789_peg_621	873	Translation elongation factor Ts	Translation elongation factor Ts	NA	housekeeping
>6666666_1469789_peg_625	930	Protein QmcA possibly involved in integral membrane quality control	Protein QmcA possibly involved in integral membrane quality control	NA	housekeeping
>6666666_1469789_peg_63	2100	Translation initiation factor 2	Translation initiation factor 2	NA	housekeeping
>6666666_1469789_peg_631	2046	DNA topoisomerase I EC 5.99.1.2	DNA topoisomerase I	EC 5.99.1.2	housekeeping
>6666666_1469789_peg_632	765	Peptidoglycan N_acetylglucosamine deacetylase EC 3.5.1._	Peptidoglycan N_acetylglucosamine deacetylase	EC 3.5.1._	housekeeping	resistance to lysozyme
>6666666_1469789_peg_634	774	Ribonuclease HII EC 3.1.26.4	Ribonuclease HII	EC 3.1.26.4	housekeeping
>6666666_1469789_peg_636	555	Signal peptidase I EC 3.4.21.89	Signal peptidase I	EC 3.4.21.89	housekeeping
>6666666_1469789_peg_658	1428	Signal recognition particle protein Ffh	Signal recognition particle protein Ffh	NA	housekeeping
>6666666_1469789_peg_66	1056	Transcription termination protein NusA	Transcription termination protein NusA	NA	housekeeping
>6666666_1469789_peg_660	1008	Signal recognition particle receptor FtsY	Signal recognition particle receptor FtsY	NA	housekeeping
>6666666_1469789_peg_661	3576	Chromosome partition protein smc	Chromosome partition protein smc	NA	housekeeping
>6666666_1469789_peg_699	558	Translation elongation factor P	Translation elongation factor P	NA	housekeeping
>6666666_1469789_peg_718	1488	Type I restriction_modification system DNA_methyltransferase subunit M EC 2.1.1.72	Type I restriction_modification system DNA_methyltransferase subunit M	EC 2.1.1.72	housekeeping
>6666666_1469789_peg_719	1194	Type I restriction_modification system specificity subunit S	Type I restriction_modification system specificity subunit S	EC 3.1.21.3	housekeeping
>6666666_1469789_peg_720	2931	Type I restriction_modification system restriction subunit R EC 3.1.21.3	Type I restriction_modification system specificity subunit S	EC 3.1.21.3	housekeeping
>6666666_1469789_peg_838	1818	DNA polymerase III subunits gamma and tau EC 2.7.7.7	DNA polymerase III beta subunit	EC 2.7.7.7	housekeeping
>6666666_1469789_peg_871	567	Septum formation protein Maf	Septum formation protein Maf	NA	housekeeping
>6666666_1469789_peg_874	345	Ribonuclease P protein component EC 3.1.26.5	Ribonuclease P protein component	EC 3.1.26.5	housekeeping
>6666666_1469789_peg_876	1350	Chromosomal replication initiator protein DnaA	Chromosomal replication initiator protein DnaA	NA	housekeeping
>6666666_1469789_peg_877	1137	DNA polymerase III beta subunit EC 2.7.7.7	DNA polymerase III beta subunit	EC 2.7.7.7	housekeeping
>6666666_1469789_peg_894	1269	Cell division protein FtsW	Cell division protein FtsW	NA	housekeeping
>6666666_1469789_peg_907	2373	Helicase PriA essential for oriCorDnaA_independent DNA replication	Helicase PriA essential for oriCorDnaA_independent DNA replication	NA	housekeeping
>6666666_1469789_peg_909	558	Peptidyl_prolyl cis_trans isomerase EC 5.2.1.8	Cell division trigger factor	EC 5.2.1.8	housekeeping
>6666666_1469789_peg_1868	411	Peptide deformylase EC 3.5.1.88	Peptide deformylase	EC 3.5.1.88	housekeeping	formyl_L_methionyl is specifically used for initiation of protein synthesis from bacterial
>6666666_1469789_peg_2179	555	Peptide deformylase EC 3.5.1.88	Peptide deformylase	EC 3.5.1.88	housekeeping	formyl_L_methionyl is specifically used for initiation of protein synthesis from bacterial
>6666666_1469789_peg_1428	381	Inositol_1_monophosphatase EC 3.1.3.25	Inositol_1_monophosphatase	EC 3.1.3.25	inositol P metabolism
>6666666_1469789_peg_1811	1221	NaorH antiporter	NaorH antiporter	NA	ion gradient
>6666666_1469789_peg_2297	1434	NaorH antiporter	NaorH antiporter	NA	ion gradient
>6666666_1469789_peg_2526	1404	NaorH antiporter NhaC	NaorH antiporter NhaC	NA	ion gradient
>6666666_1469789_peg_286	1608	NaorH antiporter	NaorH antiporter	NA	ion gradient
>6666666_1469789_peg_294	1578	Voltage_gated Hor2Cl_ exchange transporter ClcA	Voltage_gated Hor2Cl_ exchange transporter ClcA	NA	ion transport
>6666666_1469789_peg_667	906	Magnesium and cobalt transport protein CorA	Magnesium and cobalt transport protein CorA	NA	ion transport
>6666666_1469789_peg_1211	1422	Iron_sulfur cluster assembly protein SufB	Iron_sulfur cluster assembly protein SufB	NA	iron metabolism	The SufBCD complex acts synergistically with SufE to stimulate the cysteine desulfurase activity of SufS. The SufBCD complex contributes to the assembly or repair of oxygen_labile iron_sulfur clusters under oxidative stress. May facilitate iron uptake from extracellular iron chelators under iron limitation
>6666666_1469789_peg_1214	1215	Iron_sulfur cluster assembly protein SufD	Iron_sulfur cluster assembly protein SufD	NA	iron metabolism	The SufBCD complex acts synergistically with SufE to stimulate the cysteine desulfurase activity of SufS. The SufBCD complex contributes to the assembly or repair of oxygen_labile iron_sulfur clusters under oxidative stress. May facilitate iron uptake from extracellular iron chelators under iron limitation
>6666666_1469789_peg_1215	843	Iron_sulfur cluster assembly ATPase protein SufC	Iron_sulfur cluster assembly ATPase protein SufC	NA	iron metabolism	The SufBCD complex acts synergistically with SufE to stimulate the cysteine desulfurase activity of SufS. The SufBCD complex contributes to the assembly or repair of oxygen_labile iron_sulfur clusters under oxidative stress. May facilitate iron uptake from extracellular iron chelators under iron limitation
>6666666_1469789_peg_2553	426	Ferric uptake regulation protein FUR	Ferric uptake regulation protein FUR	NA	iron metabolism
>6666666_1469789_peg_1552	1845	Asparagine synthetase glutamine_hydrolyzing EC 6.3.5.4	Asparagine synthetase glutamine_hydrolyzing AsnH	EC 6.3.5.4	L_Asparate centric
>6666666_1469789_peg_1555	981	L_asparaginase EC 3.5.1.1	L_asparaginase	EC 3.5.1.1	L_Asparate centric
>6666666_1469789_peg_2041	1809	Asparagine synthetase glutamine_hydrolyzing EC 6.3.5.4 YisO	Asparagine synthetase glutamine_hydrolyzing AsnH	EC 6.3.5.4	L_Asparate centric
>6666666_1469789_peg_2200	840	Fumarate hydratase class I alpha region EC 4.2.1.2 L_tartrate dehydratase alpha subunit EC 4.2.1.32	Fumarate hydratase class I	EC 4.2.1.2	L_Asparate centric
>6666666_1469789_peg_2201	531	Fumarate hydratase class I beta region EC 4.2.1.2 L_tartrate dehydratase beta subunit EC 4.2.1.32	Fumarate hydratase class I	EC 4.2.1.2	L_Asparate centric
>6666666_1469789_peg_2208	1338	Glutamine synthetase type I EC 6.3.1.2	glutamine synthetase	EC 6.3.1.2	L_Asparate centric
>6666666_1469789_peg_2673	990	L_asparaginase EC 3.5.1.1	L_asparaginase	EC 3.5.1.1	L_Asparate centric
>6666666_1469789_peg_494	1284	Adenylosuccinate synthetase EC 6.3.4.4	adenylosuccinate synthase	EC 6.3.4.4	L_Asparate centric
>6666666_1469789_peg_870	981	Aspartate__ammonia ligase EC 6.3.1.1	Aspartate ammonia ligase	EC 6.3.1.1	L_Asparate centric
>6666666_1469789_peg_1952	1350	UDP_N_acetylmuramoyl_L_alanine__D_glutamate ligase EC 6.3.2.9	UDP_N_ acetylmuramoylalanine__D_glutamate ligase UDP_N_acetylmuramoyl_L_alanine___D_glutamate ligase	EC 6.3.2.9	L_Asparate centric cell wall synthesis
>6666666_1469789_peg_2033	1170	Aspartate aminotransferase EC 2.6.1.1	aspartate aminotransferase	EC 2.6.1.1	L_Asparate centric D amino acid metabolism
>6666666_1469789_peg_2454	774	Glutamate racemase EC 5.1.1.3	glutamate racemase	EC 5.1.1.3	L_Asparate centric D amino acid metabolism
>6666666_1469789_peg_332	1158	Aspartate aminotransferase EC 2.6.1.1	aspartate aminotransferase	EC 2.6.1.1	L_Asparate centric D amino acid metabolism
>6666666_1469789_peg_2799	1032	Adenylosuccinate lyase EC 4.3.2.2 or SAICAR lyase EC 4.3.2.2	adenylosuccinate lyase	EC 4.3.2.2	L_Asparate centric purine metabolism
>6666666_1469789_peg_499	255	Adenylosuccinate lyase EC 4.3.2.2 or SAICAR lyase EC 4.3.2.2	adenylosuccinate lyase	EC 4.3.2.2	L_Asparate centric purine metabolism
>6666666_1469789_peg_1818	1098	Glycerol dehydrogenase EC 1.1.1.6	Glycerol dehydrogenase	EC 1.1.1.6	lactate_methylglyoxal_DHAP
>6666666_1469789_peg_2447	420	Methylglyoxal synthase EC 4.2.3.3	Methylglyoxal synthase	EC 4.2.3.3	lactate_methylglyoxal_DHAP
>6666666_1469789_peg_1132	1707	Oleate hydratase EC 4.2.1.53	Oleate hydratase	EC 4.2.1.53	lipid detoxification
>6666666_1469789_peg_422	1707	Lipid A export ATP_bindingorpermease protein MsbA	Lipid A export ATP_bindingorpermease protein MsbA	NA	lipid export
>6666666_1469789_peg_2280	663	Lipase	Lipase	NA	lipid hydrolysis
>6666666_1469789_peg_113	687	Lipoprotein releasing system ATP_binding protein LolD	Lipoprotein releasing system ATP_binding protein LolD	NA	lipid_modified proteins
>6666666_1469789_peg_2445	492	Acetyltransferase EC 2.3.1._	Lipid A biosynthesis lauroyl acyltransferase	EC 2.3.1._	Lipopolysaccharide biosynthesis
>6666666_1469789_peg_2796	639	Undecaprenyl_phosphate galactosephosphotransferase EC 2.7.8.6	Undecaprenyl_phosphate galactosephosphotransferase	EC 2.7.8.6	Lipopolysaccharide biosynthesis
>6666666_1469789_peg_995	636	Undecaprenyl_phosphate galactosephosphotransferase EC 2.7.8.6	Undecaprenyl_phosphate galactosephosphotransferase	EC 2.7.8.6	Lipopolysaccharide biosynthesis
>6666666_1469789_peg_1231	981	UDP_glucose 4_epimerase EC 5.1.3.2	UDP_glucose 4_epimerase	EC 5.1.3.2	Lipoteichoic acids biosynthesis peptidoglycan synthesis
>6666666_1469789_peg_1758	543	UDP_glucose 4_epimerase EC 5.1.3.2	UDP_glucose 4_epimerase	EC 5.1.3.2	Lipoteichoic acids biosynthesis peptidoglycan synthesis
>6666666_1469789_peg_1925	543	UDP_glucose 4_epimerase EC 5.1.3.2	UDP_glucose 4_epimerase	EC 5.1.3.2	Lipoteichoic acids biosynthesis peptidoglycan synthesis
>6666666_1469789_peg_1665	714	2345_tetrahydropyridine_26_dicarboxylate N_acetyltransferase EC 2.3.1.89	tetrahydrodipicolinate N_acetyltransferase	EC 2.3.1.89	lysine biosynthesis
>6666666_1469789_peg_160	834	Dipicolinate synthase subunit A	Dipicolinate synthase subunit A	NA	lysine synthesis
>6666666_1469789_peg_962	1059	Malate permease	Malate permease	NA	malate transport
>6666666_1469789_peg_508	843	Acetyl_coenzyme A carboxyl transferase beta chain EC 6.4.1.2	Acetyl_CoA carboxylase	EC 6.4.1.2	Malonyl CoA or Lactate or succinate to propanoate fatty acid synthesis	biotin dependent enzyme
>6666666_1469789_peg_509	936	Acetyl_coenzyme A carboxyl transferase alpha chain EC 6.4.1.2	Acetyl_CoA carboxylase	EC 6.4.1.2	Malonyl CoA or Lactate or succinate to propanoate fatty acid synthesis	biotin dependent enzyme
>6666666_1469789_peg_1002	1101	Maltodextrin ABC transporter ATP_binding protein MsmX	Maltodextrin ABC transporter ATP_binding protein MsmX	NA	maltodextrin transport
>6666666_1469789_peg_106	867	Maltodextrin ABC transporter permease protein MdxG	Maltodextrin ABC transporter permease protein MdxG	NA	maltodextrin transport
>6666666_1469789_peg_107	1380	Maltodextrin ABC transporter permease protein MdxF	Maltodextrin ABC transporter permease protein MdxF	NA	maltodextrin transport
>6666666_1469789_peg_2490	1647	PTS system maltose and glucose_specific IIC component or PTS system maltose and glucose_specific IIB component EC 2.7.1.208	PTS system maltose and glucose_specific IIB component	EC 2.7.1.208	maltose _ glucose transport
>6666666_1469789_peg_1446	1335	MgorCoorNi transporter MgtE CBS domain_containing	MgorCoorNi transporter MgtE CBS domain_containing	NA	Mg Co Ni metabolism
>6666666_1469789_peg_1220	1236	Xaa_Pro aminopeptidase EC 3.4.11.9	Xaa_Pro aminopeptidase	EC 3.4.11.9	Mn_dependent membrane bound peptidase family M24
>6666666_1469789_peg_2015	1785	Xaa_Pro aminopeptidase EC 3.4.11.9	Xaa_Pro aminopeptidase	EC 3.4.11.9	Mn_dependent membrane bound peptidase family M24
>6666666_1469789_peg_2630	1206	Molybdopterin molybdenumtransferase EC 2.10.1.1	Molybdopterin molybdenumtransferase	EC 2.10.1.1	Molybdoenzyme molybdenum cofactor
>6666666_1469789_peg_2632	492	Molybdopterin adenylyltransferase EC 2.7.7.75	molybdopterin adenylyltransferase	EC 2.7.7.75	Molybdoenzyme molybdenum cofactor
>6666666_1469789_peg_2633	765	Molybdenum ABC transporter substrate_binding protein ModA	Molybdenum ABC transporter substrate_binding protein ModA	NA	Molybdoenzyme molybdenum cofactor
>6666666_1469789_peg_2634	660	Molybdenum ABC transporter permease protein ModB	Molybdenum ABC transporter permease protein ModB	NA	Molybdoenzyme molybdenum cofactor
>6666666_1469789_peg_2635	1017	Molybdopterin molybdenumtransferase EC 2.10.1.1	Molybdopterin molybdenumtransferase	EC 2.10.1.1	Molybdoenzyme molybdenum cofactor
>6666666_1469789_peg_2636	477	Cyclic pyranopterin monophosphate synthase EC 4.6.1.17	cyclic pyranopterin monophosphate synthase	EC 4.6.1.17	Molybdoenzyme molybdenum cofactor
>6666666_1469789_peg_2637	972	GTP 3prime8_cyclase EC 4.1.99.22	GTP 3prime8_cyclase moaAorcnx2	EC 4.1.99.22	Molybdoenzyme molybdenum cofactor
>6666666_1469789_peg_1976	768	PTS system mannose_specific IIC component	PTS system mannose_specific IIC component	NA	monosaccharide transport
>6666666_1469789_peg_2407	1902	PTS system fructose_specific IIA component EC 2.7.1.202 or PTS system fructose_specific IIB component EC 2.7.1.202 or PTS system fructose_specific IIC component	PTS system fructose_specific IIA IIB IIC component	EC 2.7.1.202	monosaccharide transport
>6666666_1469789_peg_1235	1005	Aldose 1_epimerase EC 5.1.3.3	Aldose 1_epimerase	EC 5.1.3.3	monosaccharide utilization
>6666666_1469789_peg_1450	1026	Twitching motility protein PilT	Twitching motility protein PilT	NA	motility
>6666666_1469789_peg_410	2151	13_beta_galactosyl_N_acetylhexosamine phosphorylase EC 2.4.1.211	Lacto_N_biose phosphorylase	EC 2.4.1.211	mucin utilization
>6666666_1469789_peg_144	1446	Nicotinate phosphoribosyltransferase EC 6.3.4.21	Nicotinate phosphoribosyltransferase	EC 6.3.4.21	nicotinate
>6666666_1469789_peg_145	672	Nicotinamidase EC 3.5.1.19	Nicotinamidase	EC 3.5.1.19	nicotinate
>6666666_1469789_peg_186	588	Nicotinate_nucleotide adenylyltransferase EC 2.7.7.18	nicotinate_nucleotide adenylyltransferase	EC 2.7.7.18	nicotinate
>6666666_1469789_peg_187	1926	NAD synthetase EC 6.3.1.5 or Glutamine amidotransferase chain of NAD synthetase	NAD synthetase	EC 6.3.1.5	nicotinate
>6666666_1469789_peg_595	786	NAD kinase EC 2.7.1.23	NAD kinase	EC 2.7.1.23	nicotinate
>6666666_1469789_peg_376	1755	Assimilatory nitrate reductase large subunit EC 1.7.99.4	Periplasmic nitrate reductase	EC 1.7.99.4	nitrate reduction_respiration	NEED TO UPDATE IN PATHWAYS
>6666666_1469789_peg_2748	1257	Ammonium transporter	Ammonium transporter	NA	nitrogen assimilation
>6666666_1469789_peg_1817	1635	Hydroxylamine reductase EC 1.7.99.1	Hydroxylamine reductase	EC 1.7.99.1	nitrogen metabolism
>6666666_1469789_peg_580	750	Nitrogenase subunit NifH paralog type 2	Nitrogenase subunit NifH paralog type 2	NA	nitrogen metabolism
>6666666_1469789_peg_1035	390	Mutator MutT protein 78_dihydro_8_oxoguanine_triphosphatase EC 3.6.1._	Mutator MutT protein 78_dihydro_8_oxoguanine_triphosphatase	EC 3.6.1._	nucleotide metabolism	nucleoside triphosphatase
>6666666_1469789_peg_1221	438	Mutator mutT protein 78_dihydro_8_oxoguanine_triphosphatase EC 3.6.1._	Mutator MutT protein 78_dihydro_8_oxoguanine_triphosphatase	EC 3.6.1._	nucleotide metabolism	nucleoside triphosphatase
>6666666_1469789_peg_1287	483	Nudix dNTPase DR1776 EC 3.6.1._	Mutator MutT protein 78_dihydro_8_oxoguanine_triphosphatase	EC 3.6.1._	nucleotide metabolism	nucleoside triphosphatase
>6666666_1469789_peg_2050	507	Mutator MutT protein 78_dihydro_8_oxoguanine_triphosphatase EC 3.6.1._	Mutator MutT protein 78_dihydro_8_oxoguanine_triphosphatase	EC 3.6.1._	nucleotide metabolism	nucleoside triphosphatase
>6666666_1469789_peg_2086	456	Mutator mutT protein 78_dihydro_8_oxoguanine_triphosphatase EC 3.6.1._	Mutator MutT protein 78_dihydro_8_oxoguanine_triphosphatase	EC 3.6.1._	nucleotide metabolism	nucleoside triphosphatase
>6666666_1469789_peg_2013	1344	Uracil permease or Uracilproton symporter UraA	Uracil permease or Uracilproton symporter UraA	NA	nucleotide transport
>6666666_1469789_peg_1537	672	ABC transporter_like sensor linked response regulator	ABC transporter_like sensor linked response regulator	NA	nutrient sensing
>6666666_1469789_peg_1538	1005	ABC transporter_like sensor linked histidine kinase Cphy_3333	ABC transporter_like sensor linked histidine kinase Cphy_3333	NA	nutrient sensing
>6666666_1469789_peg_1539	768	ABC transporter_like sensor ATP_binding protein Cphy_3332	ABC transporter_like sensor ATP_binding protein Cphy_3332	NA	nutrient sensing
>6666666_1469789_peg_1722	768	ABC transporter_like sensor ATP_binding protein	ABC transporter_like sensor ATP_binding protein	NA	nutrient sensing
>6666666_1469789_peg_274	672	ABC transporter_like sensor linked response regulator	ABC transporter_like sensor linked response regulator	NA	nutrient sensing
>6666666_1469789_peg_118	1764	Two_component system sensor histidine kinase	Two_component system sensor histidine kinase	NA	nutrient sensing response to environmental changes
>6666666_1469789_peg_1273	1374	Two_component system sensor histidine kinase	Two_component system sensor histidine kinase	NA	nutrient sensing response to environmental changes
>6666666_1469789_peg_16	2082	Two_component system sensor histidine kinase	Two_component system sensor histidine kinase	NA	nutrient sensing response to environmental changes
>6666666_1469789_peg_1703	2220	Two_component system sensor histidine kinase	Two_component system sensor histidine kinase	NA	nutrient sensing response to environmental changes
>6666666_1469789_peg_1715	1356	Two_component system sensor histidine kinase	Two_component system sensor histidine kinase	NA	nutrient sensing response to environmental changes
>6666666_1469789_peg_2379	372	Two_component sensor protein RcsC EC 2.7.3._	Two component system sensor histidine kinase CiaH	EC 2.7.3._	nutrient sensing response to environmental changes
>6666666_1469789_peg_2414	1281	Two_component system sensor histidine kinase	Two_component system sensor histidine kinase	NA	nutrient sensing response to environmental changes
>6666666_1469789_peg_2675	1044	Two_component system sensor histidine kinase	Two_component system sensor histidine kinase	NA	nutrient sensing response to environmental changes
>6666666_1469789_peg_2705	1335	Two_component system sensor histidine kinase	Two_component system sensor histidine kinase	NA	nutrient sensing response to environmental changes
>6666666_1469789_peg_844	1752	Two_component sensor kinase yesM EC 2.7.3._ associated with MetSO reductase	Two component system sensor histidine kinase CiaH	EC 2.7.3._	nutrient sensing response to environmental changes
>6666666_1469789_peg_940	1188	Two_component system sensor histidine kinase	Two_component system sensor histidine kinase	NA	nutrient sensing response to environmental changes
>6666666_1469789_peg_1723	2010	ABC transporter_like sensor and permease protein	ABC transporter_like sensor and permease protein	NA	nutrient transport
>6666666_1469789_peg_2106	1026	ABC transporter substrate_binding protein cluster 10 nitrateorsulfonateorbicarbonate	ABC transporter substrate_binding protein cluster 10 nitrateorsulfonateorbicarbonate	NA	nutrient transport
>6666666_1469789_peg_2458	1497	ABC transporter permease protein 1 cluster 5 nickelorpeptidesoropines	ABC transporter permease protein 1 cluster 5 nickelorpeptidesoropines	NA	nutrient transport
>6666666_1469789_peg_2870	1617	ABC transporter substrate_binding protein cluster 5 nickelorpeptidesoropines	ABC transporter substrate_binding protein cluster 5 nickelorpeptidesoropines	NA	nutrient transport
>6666666_1469789_peg_1461	1011	ABC transporter substrate_binding protein cluster 12 methionineorphosphonates	ABC transporter substrate_binding protein cluster 12 methionineorphosphonates	NA	nutrient transport
>6666666_1469789_peg_1462	765	ABC transporter ATP_binding protein cluster 12 methionineorphosphonates	ABC transporter ATP_binding protein cluster 12 methionineorphosphonates	NA	nutrient transport
>6666666_1469789_peg_1463	822	ABC transporter permease protein cluster 12 methionineorphosphonates	ABC transporter permease protein cluster 12 methionineorphosphonates	NA	nutrient transport
>6666666_1469789_peg_1464	807	ABC transporter permease protein cluster 12 methionineorphosphonates	ABC transporter permease protein cluster 12 methionineorphosphonates	NA	nutrient transport
>6666666_1469789_peg_1587	1026	dTDP_glucose 46_dehydratase EC 4.2.1.46	dTDP_glucose 46_dehydratase	EC 4.2.1.46	O_antigen synthesis
>6666666_1469789_peg_311	882	UTP__glucose_1_phosphate uridylyltransferase EC 2.7.7.9	UTP__glucose_1_phosphate uridylyltransferase	EC 2.7.7.9	O_antigen synthesis glycerolipid synthesis
>6666666_1469789_peg_527	963	UTP__glucose_1_phosphate uridylyltransferase EC 2.7.7.9	UTP__glucose_1_phosphate uridylyltransferase	EC 2.7.7.9	O_antigen synthesis glycerolipid synthesis
>6666666_1469789_peg_1247	2061	alpha_galactosidase EC 3.2.1.22	alpha_galactosidase	EC 3.2.1.22	oligosaccharide utilization
>6666666_1469789_peg_1248	1299	alpha_galactosidase EC 3.2.1.22	alpha_galactosidase	EC 3.2.1.22	oligosaccharide utilization
>6666666_1469789_peg_479	2232	alpha_galactosidase EC 3.2.1.22	alpha_galactosidase	EC 3.2.1.22	oligosaccharide utilization
>6666666_1469789_peg_381	1167	NADH_dependent butanol dehydrogenase A EC 1.1.1._	NADH_dependent butanol dehydrogenase A	EC 1.1.1._	other end products
>6666666_1469789_peg_972	960	NADH_dependent butanol dehydrogenase A EC 1.1.1._	NADH_dependent butanol dehydrogenase A	EC 1.1.1._	other end products
>6666666_1469789_peg_1384	1473	alpha_L_fucosidase EC 3.2.1.51	Alpha_L_fucosidase	EC 3.2.1.51	other glycan degradation KEGG	Glycosidases i.e. enzymes that hydrolyse O_ and S_glycosyl compounds releases fucose from glycan httpsororwww.genome.jporpathwayorec005113.2.1.52
>6666666_1469789_peg_547	1344	alpha_L_fucosidase EC 3.2.1.51	Alpha_L_fucosidase	EC 3.2.1.51	other glycan degradation KEGG	Glycosidases i.e. enzymes that hydrolyse O_ and S_glycosyl compounds releases fucose from glycan httpsororwww.genome.jporpathwayorec005113.2.1.52
>6666666_1469789_peg_1435	780	Carboxylesterase EC 3.1.1.1	Carboxylesterase	EC 3.1.1.1	pectin utilization	pectinesterase
>6666666_1469789_peg_1395	663	Deoxyribose_phosphate aldolase EC 4.1.2.4	Deoxyribose_phosphate aldolase	EC 4.1.2.4	Pentose phosphate
>6666666_1469789_peg_1478	456	Ribose_5_phosphate isomerase B EC 5.3.1.6	Ribose_5_phosphate isomerase B	EC 5.3.1.6	Pentose phosphate
>6666666_1469789_peg_1705	879	Ribokinase EC 2.7.1.15	Ribokinase	EC 2.7.1.15	Pentose phosphate
>6666666_1469789_peg_2221	1983	Transketolase EC 2.2.1.1	Transketolase	EC 2.2.1.1	Pentose phosphate
>6666666_1469789_peg_2878	906	Ribokinase EC 2.7.1.15	Ribokinase	EC 2.7.1.15	Pentose phosphate
>6666666_1469789_peg_475	456	Ribose_5_phosphate isomerase B EC 5.3.1.6	Ribose_5_phosphate isomerase B	EC 5.3.1.6	Pentose phosphate
>6666666_1469789_peg_802	660	Ribose_5_phosphate isomerase A EC 5.3.1.6	Ribose_5_phosphate isomerase B	EC 5.3.1.6	Pentose phosphate
>6666666_1469789_peg_921	645	Ribulose_phosphate 3_epimerase EC 5.1.3.1	Ribulose_5P 3_isomerase	EC 5.1.3.1	Pentose phosphate
>6666666_1469789_peg_2485	1182	Phosphopentomutase EC 5.4.2.7	Phosphopentomutase	EC 5.4.2.7	Pentose phosphate purine metabolism
>6666666_1469789_peg_147	1455	Cytosol nonspecific dipeptidase EC 3.4.13.18	cytosol non specific dipeptidase	EC 3.4.13.18	peptide hydrolysis
>6666666_1469789_peg_1772	1221	Tripeptide aminopeptidase EC 3.4.11.4	Tripeptide aminopeptidase	EC 3.4.11.4	peptide hydrolysis
>6666666_1469789_peg_2037	1296	Aspartyl aminopeptidase EC 3.4.11.21	Aspartyl aminopeptidase	EC 3.4.11.21	peptide hydrolysis
>6666666_1469789_peg_1063	1032	UDP_N_acetylmuramoylalanyl_D_glutamyl_26_diaminopimelate__D_alanyl_D_alanine ligase EC 6.3.2.10	UDP_N_acetylmuramoyl_tripeptide__D_alanyl_D_alanine ligase	EC 6.3.2.10	peptidoglycan synthesis
>6666666_1469789_peg_1066	1383	UDP_N_acetylmuramoyl_tripeptide__D_alanyl_D_alanine ligase EC 6.3.2.10	UDP_N_acetylmuramoyl_tripeptide__D_alanyl_D_alanine ligase	EC 6.3.2.10	peptidoglycan synthesis
>6666666_1469789_peg_1356	1632	UDP_N_acetylmuramoyl_tripeptide__D_alanyl_D_alanine ligase EC 6.3.2.10	UDP_N_acetylmuramoyl_tripeptide__D_alanyl_D_alanine ligase	EC 6.3.2.10	peptidoglycan synthesis
>6666666_1469789_peg_1410	1170	D_alanyl_D_alanine carboxypeptidase EC 3.4.16.4	Peptidoglycan DD_transpeptidase MrdA D_alanyl_D_alanine carboxypeptidase	EC 3.4.16.4	peptidoglycan synthesis
>6666666_1469789_peg_1421	1107	D_alanyl_D_alanine carboxypeptidase EC 3.4.16.4	Peptidoglycan DD_transpeptidase MrdA D_alanyl_D_alanine carboxypeptidase	EC 3.4.16.4	peptidoglycan synthesis
>6666666_1469789_peg_1436	975	D_alanyl_D_alanine carboxypeptidase EC 3.4.16.4	Peptidoglycan DD_transpeptidase MrdA D_alanyl_D_alanine carboxypeptidase	EC 3.4.16.4	peptidoglycan synthesis
>6666666_1469789_peg_15	852	D_alanyl_D_alanine carboxypeptidase EC 3.4.16.4	Peptidoglycan DD_transpeptidase MrdA D_alanyl_D_alanine carboxypeptidase	EC 3.4.16.4	peptidoglycan synthesis
>6666666_1469789_peg_1950	1458	UDP_N_acetylmuramoyl_dipeptide__26_diaminopimelate ligase EC 6.3.2.13	UDP_N_acetylmuramoyl_dipeptide__26_diaminopimelate ligase	EC 6.3.2.13	peptidoglycan synthesis
>6666666_1469789_peg_1951	969	Phospho_N_acetylmuramoyl_pentapeptide_transferase EC 2.7.8.13	Phospho_N_acetylmuramoyl_pentapeptide_transferase	EC 2.7.8.13	peptidoglycan synthesis
>6666666_1469789_peg_1966	888	Muramoyltetrapeptide carboxypeptidase EC 3.4.17.13	Murein DD_endopeptidase MepS or Murein LD_carboxypeptidase	EC 3.4.17.13	peptidoglycan synthesis
>6666666_1469789_peg_2153	1446	UDP_N_acetylmuramoyl_dipeptide__26_diaminopimelate ligase EC 6.3.2.13	UDP_N_acetylmuramoyl_dipeptide__26_diaminopimelate ligase	EC 6.3.2.13	peptidoglycan synthesis
>6666666_1469789_peg_2203	717	D_alanyl_D_alanine carboxypeptidase EC 3.4.16.4	Peptidoglycan DD_transpeptidase MrdA D_alanyl_D_alanine carboxypeptidase	EC 3.4.16.4	peptidoglycan synthesis
>6666666_1469789_peg_2338	1095	UDP_N_acetylglucosamine__N_acetylmuramyl_pentapeptide pyrophosphoryl_undecaprenol N_acetylglucosamine transferase EC 2.4.1.227	UDP_N_acetylglucosamine__N_acetylmuramyl_pentapeptide pyrophosphoryl_undecaprenol N_acetylglucosamine transferase	EC 2.4.1.227	peptidoglycan synthesis
>6666666_1469789_peg_2545	870	Muramoyltetrapeptide carboxypeptidase EC 3.4.17.13	Murein DD_endopeptidase MepS or Murein LD_carboxypeptidase	EC 3.4.17.13	peptidoglycan synthesis
>6666666_1469789_peg_2811	1380	UDP_N_acetylmuramoylalanyl_D_glutamyl_26_diaminopimelate__D_alanyl_D_alanine ligase EC 6.3.2.10	UDP_N_acetylmuramoyl_tripeptide__D_alanyl_D_alanine ligase	EC 6.3.2.10	peptidoglycan synthesis
>6666666_1469789_peg_460	1314	UDP_N_acetylmuramate__L_alanine ligase EC 6.3.2.8	UDP_N_acetylmuramate__L_alanine ligase	EC 6.3.2.8	peptidoglycan synthesis
>6666666_1469789_peg_709	756	D_alanyl_D_alanine carboxypeptidase EC 3.4.16.4	Peptidoglycan DD_transpeptidase MrdA D_alanyl_D_alanine carboxypeptidase	EC 3.4.16.4	peptidoglycan synthesis
>6666666_1469789_peg_897	1422	D_alanyl_D_alanine carboxypeptidase EC 3.4.16.4	Peptidoglycan DD_transpeptidase MrdA D_alanyl_D_alanine carboxypeptidase	EC 3.4.16.4	peptidoglycan synthesis
>6666666_1469789_peg_2158	816	FIG00003370 Multicopper polyphenol oxidase	FIG00003370 Multicopper polyphenol oxidase	NA	phenolic compound breakdown
>6666666_1469789_peg_1922	1116	Phosphate regulon sensor protein PhoR SphS EC 2.7.13.3	Phosphate regulon sensor protein PhoR SphS	EC 2.7.13.3	phosphate metabolism
>6666666_1469789_peg_791	1431	Phosphate regulon sensor protein PhoR SphS EC 2.7.13.3	Phosphate regulon sensor protein PhoR SphS	EC 2.7.13.3	phosphate metabolism
>6666666_1469789_peg_1216	1623	Sodium_dependent phosphate transporter	Sodium_dependent phosphate transporter	NA	phosphate transport
>6666666_1469789_peg_1218	954	Sodium_dependent phosphate transporter	Sodium_dependent phosphate transporter	NA	phosphate transport
>6666666_1469789_peg_2704	918	Phosphate ABC transporter substrate_binding protein PstS TC 3.A.1.7.1	Phosphate ABC transporter ATP_binding protein PstB	TC 3.A.1.7.1	phosphate transport
>6666666_1469789_peg_831	906	Phosphate ABC transporter permease protein PstC TC 3.A.1.7.1	Phosphate ABC transporter ATP_binding protein PstB	TC 3.A.1.7.1	phosphate transport
>6666666_1469789_peg_832	1170	Phosphate ABC transporter permease protein PstA TC 3.A.1.7.1	Phosphate ABC transporter ATP_binding protein PstB	TC 3.A.1.7.1	phosphate transport
>6666666_1469789_peg_833	753	Phosphate ABC transporter ATP_binding protein PstB TC 3.A.1.7.1	Phosphate ABC transporter ATP_binding protein PstB	TC 3.A.1.7.1	phosphate transport
>6666666_1469789_peg_834	666	Phosphate transport system regulatory protein PhoU	Phosphate transport system regulatory protein PhoU	NA	phosphate transport
>6666666_1469789_peg_467	882	Choline kinase EC 2.7.1.32	Choline kinase	EC 2.7.1.32	phospholipid metabolism
>6666666_1469789_peg_765	1182	Cyclopropane_fatty_acyl_phospholipid synthase EC 2.1.1.79	Cyclopropane_fatty_acyl_phospholipid synthase	EC 2.1.1.79	phospholipid metabolism
>6666666_1469789_peg_1451	759	Leader peptidase Prepilin peptidase EC 3.4.23.43 or N_methyltransferase EC 2.1.1._	Leader peptidase Prepilin peptidase	EC 3.4.23.43	pili formation
>6666666_1469789_peg_1572	906	Agmatinase EC 3.5.3.11	Agmatine amidinohydrolase	EC 3.5.3.11	polyamine _ arginine breakdown
>6666666_1469789_peg_1575	1491	Arginine decarboxylase EC 4.1.1.19	Arginine decarboxylase	EC 4.1.1.19	polyamine _ arginine breakdown
>6666666_1469789_peg_978	4137	Glutamate synthase NADPH large chain EC 1.4.1.13	Glutamate synthase NADPH small chain and large chain	EC 1.4.1.13	polyamine _ arginine breakdown	Binds FMN FAD 2 4Fe_4S clusters and 1 3Fe_4S cluster. The reaction takes place in the direction of L_glutamate production.
>6666666_1469789_peg_2009	3186	Carbamoyl_phosphate synthase large chain EC 6.3.5.5	Carbamoyl_phosphate synthase	EC 6.3.5.5	polyamine _ arginine breakdown arginine synthesis
>6666666_1469789_peg_2010	1065	Carbamoyl_phosphate synthase small chain EC 6.3.5.5	Carbamoyl_phosphate synthase	EC 6.3.5.5	polyamine _ arginine breakdown arginine synthesis
>6666666_1469789_peg_1140	1050	Spermidineorputrescine import ABC transporter substrate_binding protein PotD TC 3.A.1.11.1	Spermidineorputrescine import ABC transporter ATP_binding protein PotA	TC 3.A.1.11.1	polyamine transport
>6666666_1469789_peg_1141	1029	Spermidineorputrescine import ABC transporter ATP_binding protein PotA TC 3.A.1.11.1	Spermidineorputrescine import ABC transporter ATP_binding protein PotA	TC 3.A.1.11.1	polyamine transport
>6666666_1469789_peg_1142	783	Spermidineorputrescine import ABC transporter permease protein PotC TC 3.A.1.11.1	Spermidineorputrescine import ABC transporter ATP_binding protein PotA	TC 3.A.1.11.1	polyamine transport
>6666666_1469789_peg_1143	834	Spermidineorputrescine import ABC transporter permease protein PotB TC 3.A.1.11.1	Spermidineorputrescine import ABC transporter ATP_binding protein PotA	TC 3.A.1.11.1	polyamine transport
>6666666_1469789_peg_2577	1434	Arginineorornithine antiporter ArcD	Arginineorornithine antiporter ArcD	NA	polyamine transport
>6666666_1469789_peg_5	1047	Spermidineorputrescine import ABC transporter substrate_binding protein PotD TC 3.A.1.11.1	Spermidineorputrescine import ABC transporter ATP_binding protein PotA	TC 3.A.1.11.1	polyamine transport
>6666666_1469789_peg_6	780	Spermidineorputrescine import ABC transporter permease protein PotC TC 3.A.1.11.1	Spermidineorputrescine import ABC transporter ATP_binding protein PotA	TC 3.A.1.11.1	polyamine transport
>6666666_1469789_peg_7	846	Spermidineorputrescine import ABC transporter permease protein PotB TC 3.A.1.11.1	Spermidineorputrescine import ABC transporter ATP_binding protein PotA	TC 3.A.1.11.1	polyamine transport
>6666666_1469789_peg_8	1044	Spermidineorputrescine import ABC transporter ATP_binding protein PotA TC 3.A.1.11.1	Spermidineorputrescine import ABC transporter ATP_binding protein PotA	TC 3.A.1.11.1	polyamine transport
>6666666_1469789_peg_130	2103	Polyphosphate kinase EC 2.7.4.1	Polyphosphate kinase	EC 2.7.4.1	polyphosphate synthesis
>6666666_1469789_peg_1457	978	Cellulose synthase catalytic subunit UDP_forming EC 2.4.1.12	Cellulose synthase catalytic subunit UDP_forming	EC 2.4.1.12	polysaccharide synthesis
>6666666_1469789_peg_321	951	Bactoprenol glucosyl transferase EC 2.4.1._	Alpha_L_Rha alpha_13_L_rhamnosyltransferase	EC 2.4.1._	polysaccharide synthesis
>6666666_1469789_peg_1599	1581	Polygalacturonase EC 3.2.1.15	Polygalacturonase	EC 3.2.1.15	polysaccharide utilisation	The enzyme catalyses the random hydrolysis of 1_4_alpha_D_galactosiduronic linkages in pectate and other galacturonans
>6666666_1469789_peg_1009	1851	Neopullulanase EC 3.2.1.135	Neopullulanase	EC 3.2.1.135	polysaccharide utilization	SusA
>6666666_1469789_peg_123	777	beta_galactosidase EC 3.2.1.23	Beta_galactosidase	EC 3.2.1.23	polysaccharide utilization
>6666666_1469789_peg_124	1284	beta_galactosidase EC 3.2.1.23	Beta_galactosidase	EC 3.2.1.23	polysaccharide utilization
>6666666_1469789_peg_1241	3033	beta_galactosidase EC 3.2.1.23	Beta_galactosidase	EC 3.2.1.23	polysaccharide utilization
>6666666_1469789_peg_1242	3033	beta_galactosidase EC 3.2.1.23	Beta_galactosidase	EC 3.2.1.23	polysaccharide utilization
>6666666_1469789_peg_1379	1770	Neopullulanase EC 3.2.1.135	Neopullulanase	EC 3.2.1.135	polysaccharide utilization	SusA
>6666666_1469789_peg_1586	2136	Pullulanase EC 3.2.1.41	pullulanase	EC 3.2.1.41	polysaccharide utilization	releases maltose or dextrins from alpha 16 bonds e.g. amylopectin
>6666666_1469789_peg_1657	2118	Alpha_glucosidase EC 3.2.1.20	Alpha glucosidase	EC 3.2.1.20	polysaccharide utilization
>6666666_1469789_peg_1658	3114	alpha_mannosidase EC 3.2.1.24	alpha_mannosidase	EC 3.2.1.24	polysaccharide utilization
>6666666_1469789_peg_2249	2433	Alpha_mannosidase EC 3.2.1.24	alpha_mannosidase	EC 3.2.1.24	polysaccharide utilization
>6666666_1469789_peg_2489	1674	Alpha_glucosidase EC 3.2.1.20	Alpha glucosidase	EC 3.2.1.20	polysaccharide utilization
>6666666_1469789_peg_2497	1710	Oligo_16_glucosidase EC 3.2.1.10	Oligo_16_glucosidase	EC 3.2.1.10	polysaccharide utilization	releases glucose from alpha 16 bond
>6666666_1469789_peg_2592	2130	Pullulanase EC 3.2.1.41	pullulanase	EC 3.2.1.41	polysaccharide utilization	releases maltose or dextrins from alpha 16 bonds e.g. amylopectin
>6666666_1469789_peg_2662	1770	beta_galactosidase EC 3.2.1.23	Beta_galactosidase	EC 3.2.1.23	polysaccharide utilization
>6666666_1469789_peg_2778	1032	Membrane_bound lytic murein transglycosylase D precursor EC 3.2.1._	Alpha_xylosidase	EC 3.2.1._	polysaccharide utilization	3.2.1.177 is involved in hydrolysis of terminal non_reducing alpha_D_xylose residues with release of alpha_D_xylose.
>6666666_1469789_peg_2806	2400	Maltodextrin glucosidase EC 3.2.1.20	Alpha glucosidase	EC 3.2.1.20	polysaccharide utilization
>6666666_1469789_peg_298	2307	beta_galactosidase EC 3.2.1.23	Beta_galactosidase	EC 3.2.1.23	polysaccharide utilization
>6666666_1469789_peg_325	1638	Glucan 16_alpha_glucosidase EC 3.2.1.70	Glucan 16_alpha_glucosidase	EC 3.2.1.70	polysaccharide utilization
>6666666_1469789_peg_439	1854	Amylosucrase EC 2.4.1.4	Amylosucrase	EC 2.4.1.4	polysaccharide utilization
>6666666_1469789_peg_798	2229	beta_glucosidase EC 3.2.1.21	beta glucosidase	EC 3.2.1.21	polysaccharide utilization
>6666666_1469789_peg_849	2694	alpha_mannosidase EC 3.2.1.24	alpha_mannosidase	EC 3.2.1.24	polysaccharide utilization
>6666666_1469789_peg_863	3066	Pullulanase EC 3.2.1.41	pullulanase	EC 3.2.1.41	polysaccharide utilization	releases maltose or dextrins from alpha 16 bonds e.g. amylopectin
>6666666_1469789_peg_1050	1065	L_threonine 3_O_phosphate decarboxylase EC 4.1.1.81	L_threonine 3_O_phosphate decarboxylase	EC 4.1.1.81	Porphyrin metabolism
>6666666_1469789_peg_385	1296	Glutamate_1_semialdehyde 21_aminomutase EC 5.4.3.8	Glutamate_1_semialdehyde 21_aminomutase	EC 5.4.3.8	Porphyrin metabolism Chlorophyll Heme Ferretin
>6666666_1469789_peg_1042	1461	Cobyric acid synthase EC 6.3.5.10	Cobyric acid synthase	EC 6.3.5.10	Porphyrin metabolism Vit B12 Chlorophyll Heme Ferretin
>6666666_1469789_peg_1051	939	Adenosylcobinamide_phosphate synthase EC 6.3.1.10	adenosylcobinamide_phosphate synthase	EC 6.3.1.10	Porphyrin metabolism Vit B12 Chlorophyll Heme Ferretin
>6666666_1469789_peg_1052	600	Alpha_ribazole_5prime_phosphate phosphatase EC 3.1.3.73	Alpha_ribazole_5prime_phosphate phosphatase	EC 3.1.3.73	Porphyrin metabolism Vit B12 Chlorophyll Heme Ferretin
>6666666_1469789_peg_1054	759	Cobalamin synthase EC 2.7.8.26	adenosylcobinamide_GDP ribazoletransferase	EC 2.7.8.26	Porphyrin metabolism Vit B12 Chlorophyll Heme Ferretin
>6666666_1469789_peg_1055	555	Adenosylcobinamide_phosphate guanylyltransferase EC 2.7.7.62	adenosylcobinamide_phosphate guanylyltransferase	EC 2.7.7.62	Porphyrin metabolism Vit B12 Chlorophyll Heme Ferretin
>6666666_1469789_peg_1056	531	CobIalamin adenosyltransferase EC 2.5.1.17	ATPCobIalamin adenosyltransferase	EC 2.5.1.17	Porphyrin metabolism Vit B12 Chlorophyll Heme Ferretin
>6666666_1469789_peg_1057	1083	Nicotinate_nucleotide__dimethylbenzimidazole phosphoribosyltransferase EC 2.4.2.21	Nicotinate_nucleotide__dimethylbenzimidazole phosphoribosyltransferase	EC 2.4.2.21	Porphyrin metabolism Vit B12 Chlorophyll Heme Ferretin
>6666666_1469789_peg_386	780	Sirohydrochlorin cobaltochelatase CbiK EC 4.99.1.3 or Sirohydrochlorin ferrochelatase activity of CbiK EC 4.99.1.4	sirohydrochlorin cobaltochelatase	EC 4.99.1.3	Porphyrin metabolism Vit B12 Chlorophyll Heme Ferretin
>6666666_1469789_peg_387	906	Porphobilinogen deaminase EC 2.5.1.61	Porphobilinogen deaminase	EC 2.5.1.61	Porphyrin metabolism Vit B12 Chlorophyll Heme Ferretin	NEED TO UPDATE IN PATHWAYS
>6666666_1469789_peg_388	1509	Uroporphyrinogen_III methyltransferase EC 2.1.1.107 or Uroporphyrinogen_III synthase EC 4.2.1.75	Uroporphyrinogen_III methyltransferase	EC 2.1.1.107	Porphyrin metabolism Vit B12 Chlorophyll Heme Ferretin
>6666666_1469789_peg_389	972	Porphobilinogen synthase EC 4.2.1.24	Porphobilinogen synthase	EC 4.2.1.24	Porphyrin metabolism Vit B12 Chlorophyll Heme Ferretin
>6666666_1469789_peg_390	585	Precorrin_2 oxidase EC 1.3.1.76 or Sirohydrochlorin ferrochelatase activity of CysG EC 4.99.1.4	Precorrin_2 dehydrogenase	EC 1.3.1.76	Porphyrin metabolism Vit B12 Chlorophyll Heme Ferretin
>6666666_1469789_peg_2271	645	Pyrrolidone_carboxylate peptidase EC 3.4.19.3	Pyrrolidone_carboxylate peptidase	EC 3.4.19.3	post_translational modification
>6666666_1469789_peg_1109	1296	KtrAB potassium uptake system integral membrane component KtrB	KtrAB potassium uptake system integral membrane component KtrB	NA	potassium
>6666666_1469789_peg_1370	1365	KtrCD potassium uptake system integral membrane component KtrD	KtrCD potassium uptake system integral membrane component KtrD	NA	potassium
>6666666_1469789_peg_2575	807	Pyrroline_5_carboxylate reductase EC 1.5.1.2	Pyrroline_5_carboxylate reductase	EC 1.5.1.2	proline metabolism proline synthesis
>6666666_1469789_peg_1110	1149	Lactaldehyde reductase EC 1.1.1.77	Lactaldehyde reductase	EC 1.1.1.77	propionate glyoxylate	NEED TO UPDATE IN PATHWAYS
>6666666_1469789_peg_1392	510	Peptide_methionine S_S_oxide reductase MsrA EC 1.8.4.11	Peptide methionine sulfoxide reductase MsrA	EC 1.8.4.11	protection against oxidative stress
>6666666_1469789_peg_1566	441	Peptide_methionine R_S_oxide reductase MsrB EC 1.8.4.12	Peptide methionine sulfoxide reductase MsrB	EC 1.8.4.12	protection against oxidative stress
>6666666_1469789_peg_1360	600	ATP_dependent Clp protease proteolytic subunit ClpP EC 3.4.21.92	ATP_dependent Clp protease proteolytic subunit	EC 3.4.21.92	protein homeostasis _ protein quality	Illigmann Microb Physiol 202131260–279
>6666666_1469789_peg_1942	1227	ATP_dependent Clp protease ATP_binding subunit ClpX	ATP_dependent Clp protease ATP_binding subunit ClpX	NA	protein homeostasis _ protein quality	Illigmann Microb Physiol 202131260–279
>6666666_1469789_peg_2876	1146	Serine protease DegPorHtrA do_like EC 3.4.21._	Serine protease DegPorHtrA do_like	EC 3.4.21._	protein homeostasis _ protein quality
>6666666_1469789_peg_1398	1275	FIG001621 Zinc protease	FIG001621 Zinc protease	NA	protein hydrolysis
>6666666_1469789_peg_1647	1461	Cytosol aminopeptidase PepA EC 3.4.11.1	Cytosol aminopeptidase PepA	EC 3.4.11.1	protein hydrolysis	peptidase from M17 family
>6666666_1469789_peg_540	1041	Deblocking aminopeptidase EC 3.4.11._	Probable M18_family aminopeptidase 1	EC 3.4.11._	protein hydrolysis
>6666666_1469789_peg_953	1041	Deblocking aminopeptidase EC 3.4.11._	Probable M18_family aminopeptidase 1	EC 3.4.11._	protein hydrolysis
>6666666_1469789_peg_1885	1179	N_acyl_L_amino acid amidohydrolase EC 3.5.1.14	N_acyl_L_amino acid amidohydrolase	EC 3.5.1.14	protein modification
>6666666_1469789_peg_1895	1209	N_acyl_L_amino acid amidohydrolase EC 3.5.1.14	N_acyl_L_amino acid amidohydrolase	EC 3.5.1.14	protein modification
>6666666_1469789_peg_2578	1131	N_acyl_L_amino acid amidohydrolase EC 3.5.1.14	N_acyl_L_amino acid amidohydrolase	EC 3.5.1.14	protein modification
>6666666_1469789_peg_149	1068	Spore germination endopeptidase Gpr EC 3.4.24.78	Spore germination endopeptidase Gpr	EC 3.4.24.78	protein utilization
>6666666_1469789_peg_1927	684	Dolichol_phosphate mannosyltransferase EC 2.4.1.83 in lipid_linked oligosaccharide synthesis cluster	Dolichol_phosphate mannosyltransferase in lipid_linked oligosaccharide synthesis cluster	EC 2.4.1.83	proteoglycan synthesis
>6666666_1469789_peg_2058	264	Phosphotransferase system phosphocarrier protein HPr	Phosphotransferase system phosphocarrier protein HPr	NA	PTS system
>6666666_1469789_peg_2059	1710	Phosphoenolpyruvate_protein phosphotransferase of PTS system EC 2.7.3.9	Phosphoenolpyruvate_protein phosphotransferase of PTS system	EC 2.7.3.9	PTS system
>6666666_1469789_peg_1097	2193	Guanosine_3prime5prime_bisdiphosphate 3prime_pyrophosphohydrolase EC 3.1.7.2 or GTP pyrophosphokinase EC 2.7.6.5 pppGpp synthetase II	guanosine_3prime5prime_bisdiphosphate 3prime_diphosphatase	EC 3.1.7.2	purine metabolism
>6666666_1469789_peg_1098	513	Adenine phosphoribosyltransferase EC 2.4.2.7	Adenine phosphoribosyltransferase	EC 2.4.2.7	purine metabolism
>6666666_1469789_peg_1127	885	Ribonucleotide reductase of class III anaerobic large subunit EC 1.17.4.2	ribonucleoside_triphosphate reductase thioredoxin	EC 1.17.4.2	purine metabolism
>6666666_1469789_peg_1129	360	Ribonucleotide reductase of class III anaerobic large subunit EC 1.17.4.2	ribonucleoside_triphosphate reductase thioredoxin	EC 1.17.4.2	purine metabolism
>6666666_1469789_peg_1131	960	Ribonucleotide reductase of class III anaerobic large subunit EC 1.17.4.2	ribonucleoside_triphosphate reductase thioredoxin	EC 1.17.4.2	purine metabolism
>6666666_1469789_peg_1139	1707	Adenine deaminase EC 3.5.4.2	Adenine deaminase	EC 3.5.4.2	purine metabolism
>6666666_1469789_peg_131	1476	Exopolyphosphatase EC 3.6.1.11	Exopolyphosphatase	EC 3.6.1.11	purine metabolism
>6666666_1469789_peg_1396	711	Purine nucleoside phosphorylase EC 2.4.2.1	Purine nucleoside phosphorylase	EC 2.4.2.1	purine metabolism
>6666666_1469789_peg_1429	918	Inosine_uridine preferring nucleoside hydrolase EC 3.2.2.1	Inosine_uridine preferring nucleoside hydrolase	EC 3.2.2.1	purine metabolism	hydrolyse nucleoside into ribose and base
>6666666_1469789_peg_1625	363	Adenylate cyclase EC 4.6.1.1 or Guanylate cyclase EC 4.6.1.2	Adenylate cyclase	EC 4.6.1.1	purine metabolism
>6666666_1469789_peg_1742	465	Guanine deaminase EC 3.5.4.3	Guanine deaminase	EC 3.5.4.3	purine metabolism
>6666666_1469789_peg_1775	540	Hypoxanthine_guanine phosphoribosyltransferase EC 2.4.2.8	Hypoxanthine_guanine phosphoribosyltransferase	EC 2.4.2.8	purine metabolism
>6666666_1469789_peg_1841	975	Ribose_phosphate pyrophosphokinase EC 2.7.6.1	ribose_phosphate diphosphokinase	EC 2.7.6.1	purine metabolism
>6666666_1469789_peg_1845	1479	Inosine_5prime_monophosphate dehydrogenase EC 1.1.1.205 or CBS domain	Inosine_5prime_monophosphate dehydrogenase	EC 1.1.1.205	purine metabolism
>6666666_1469789_peg_1847	513	N5_carboxyaminoimidazole ribonucleotide mutase EC 5.4.99.18	N5_carboxyaminoimidazole ribonucleotide mutase	EC 5.4.99.18	purine metabolism
>6666666_1469789_peg_1848	1131	N5_carboxyaminoimidazole ribonucleotide synthase EC 6.3.4.18	N5_carboxyaminoimidazole ribonucleotide synthase	EC 6.3.4.18	purine metabolism
>6666666_1469789_peg_1849	3708	Phosphoribosylformylglycinamidine synthase synthetase subunit EC 6.3.5.3 or Phosphoribosylformylglycinamidine synthase glutamine amidotransferase subunit EC 6.3.5.3	phosphoribosylformylglycinamidine synthase	EC 6.3.5.3	purine metabolism
>6666666_1469789_peg_1850	711	Phosphoribosylaminoimidazole_succinocarboxamide synthase EC 6.3.2.6	phosphoribosylaminoimidazolesuccinocarboxamide synthase	EC 6.3.2.6	purine metabolism
>6666666_1469789_peg_1851	1431	Amidophosphoribosyltransferase EC 2.4.2.14	amidophosphoribosyltransferase	EC 2.4.2.14	purine metabolism
>6666666_1469789_peg_1852	1026	Phosphoribosylformylglycinamidine cyclo_ligase EC 6.3.3.1	phosphoribosylaminoimidazole synthetase	EC 6.3.3.1	purine metabolism
>6666666_1469789_peg_1853	561	Phosphoribosylglycinamide formyltransferase EC 2.1.2.2	2_amino_N_ribosylacetamide 5prime_phosphate transformylase	EC 2.1.2.2	purine metabolism
>6666666_1469789_peg_1854	1533	IMP cyclohydrolase EC 3.5.4.10 or Phosphoribosylaminoimidazolecarboxamide formyltransferase EC 2.1.2.3	IMP cyclohydrolase	EC 3.5.4.10	purine metabolism
>6666666_1469789_peg_1855	1251	Phosphoribosylamine__glycine ligase EC 6.3.4.13	Phosphoribosylamine__glycine ligase	EC 6.3.4.13	purine metabolism
>6666666_1469789_peg_2481	546	ADP_ribose pyrophosphatase EC 3.6.1.13	ADP_ribose pyrophosphatase	EC 3.6.1.13	purine metabolism
>6666666_1469789_peg_2533	1740	Adenine deaminase EC 3.5.4.2	Adenine deaminase	EC 3.5.4.2	purine metabolism
>6666666_1469789_peg_2709	636	Deoxyguanosine kinase EC 2.7.1.113	Deoxyadenosine kinase EC 2.7.1.76 or Deoxyguanosine kinase	EC 2.7.1.113	purine metabolism
>6666666_1469789_peg_2710	660	Deoxyadenosine kinase EC 2.7.1.76 or Deoxycytidine kinase EC 2.7.1.74	Deoxyadenosine kinase	EC 2.7.1.76	purine metabolism
>6666666_1469789_peg_31	654	possible tetrapyrrole methyltransferase domain or Nucleoside triphosphate pyrophosphohydrolase MazG EC 3.6.1.8	ATP pyrophosphatase	EC 3.6.1.8	purine metabolism
>6666666_1469789_peg_544	1536	GMP synthase glutamine_hydrolyzing amidotransferase subunit EC 6.3.5.2 or GMP synthase glutamine_hydrolyzing ATP pyrophosphatase subunit EC 6.3.5.2	GMP synthase glutamine_hydrolyzing	EC 6.3.5.2	purine metabolism
>6666666_1469789_peg_55	594	Nucleoside 5_triphosphatase RdgB dHAPTP dITP XTP_specific EC 3.6.1.66	Nucleoside 5_triphosphatase RdgB dHAPTP dITP XTP_specific	EC 3.6.1.66	purine metabolism
>6666666_1469789_peg_596	693	GTP pyrophosphokinase EC 2.7.6.5	GTP pyrophosphokinase	EC 2.7.6.5	purine metabolism
>6666666_1469789_peg_597	585	Adenylate cyclase EC 4.6.1.1	Adenylate cyclase	EC 4.6.1.1	purine metabolism
>6666666_1469789_peg_764	576	Xanthine phosphoribosyltransferase EC 2.4.2.22	Xanthine phosphoribosyltransferase	EC 2.4.2.22	purine metabolism
>6666666_1469789_peg_811	294	Deoxyadenosine kinase EC 2.7.1.76 or Deoxyguanosine kinase EC 2.7.1.113	Deoxyadenosine kinase	EC 2.7.1.76	purine metabolism
>6666666_1469789_peg_813	411	Deoxyadenosine kinase EC 2.7.1.76 or Deoxyguanosine kinase EC 2.7.1.113	Deoxyadenosine kinase	EC 2.7.1.76	purine metabolism
>6666666_1469789_peg_905	624	Guanylate kinase EC 2.7.4.8	Guanylate kinase	EC 2.7.4.8	purine metabolism
>6666666_1469789_peg_1151	975	5prime_nucleotidase EC 3.1.3.5	5prime_nucleotidase	EC 3.1.3.5	purine metabolism Pyrimidine metabolism nicotinate
>6666666_1469789_peg_2112	717	5prime_nucleotidase SurE EC 3.1.3.5	5prime_nucleotidase	EC 3.1.3.5	purine metabolism Pyrimidine metabolism nicotinate
>6666666_1469789_peg_779	1650	5prime_nucleotidase EC 3.1.3.5	5prime_nucleotidase	EC 3.1.3.5	purine metabolism Pyrimidine metabolism nicotinate
>6666666_1469789_peg_2126	651	Pyridoxal phosphate_containing protein YggS	Pyridoxal phosphate_containing protein YggS	NA	Pyridoxal phosphate homeostasis
>6666666_1469789_peg_1403	795	Thymidylate synthase EC 2.1.1.45	Thymidylate synthase	EC 2.1.1.45	Pyrimidine metabolism
>6666666_1469789_peg_1479	630	Uracil phosphoribosyltransferase EC 2.4.2.9	Uracil phosphoribosyltransferase	EC 2.4.2.9	Pyrimidine metabolism
>6666666_1469789_peg_1769	399	Cytidine deaminase EC 3.5.4.5	Cytidine deaminase	EC 3.5.4.5	Pyrimidine metabolism
>6666666_1469789_peg_183	621	Uridine kinase EC 2.7.1.48	Uridine kinase	EC 2.7.1.48	Pyrimidine metabolism
>6666666_1469789_peg_1967	606	Thymidine kinase EC 2.7.1.21	Thymidine kinase	EC 2.7.1.21	Pyrimidine metabolism
>6666666_1469789_peg_2011	1281	Dihydroorotase EC 3.5.2.3	Dihydroorotase	EC 3.5.2.3	Pyrimidine metabolism
>6666666_1469789_peg_2012	879	Aspartate carbamoyltransferase EC 2.1.3.2	Aspartate carbamoyltransferase	EC 2.1.3.2	Pyrimidine metabolism
>6666666_1469789_peg_2136	474	dCMP deaminase EC 3.5.4.12	dCMP deaminase	EC 3.5.4.12	Pyrimidine metabolism
>6666666_1469789_peg_2211	633	Orotate phosphoribosyltransferase EC 2.4.2.10	Orotate phosphoribosyltransferase	EC 2.4.2.10	Pyrimidine metabolism
>6666666_1469789_peg_2212	708	Orotidine 5prime_phosphate decarboxylase EC 4.1.1.23	Orotidine 5prime_phosphate decarboxylase	EC 4.1.1.23	Pyrimidine metabolism
>6666666_1469789_peg_2218	912	Dihydroorotate dehydrogenase NAD catalytic subunit EC 1.3.1.14	Dihydroorotate dehydrogenase NAD catalytic subunit	EC 1.3.1.14	Pyrimidine metabolism
>6666666_1469789_peg_2219	771	Dihydroorotate dehydrogenase NAD electron transfer subunit EC 1.3.1.14	Dihydroorotate dehydrogenase NAD catalytic subunit	EC 1.3.1.14	Pyrimidine metabolism
>6666666_1469789_peg_2233	405	Cytidine deaminase EC 3.5.4.5	Cytidine deaminase	EC 3.5.4.5	Pyrimidine metabolism
>6666666_1469789_peg_2488	954	Pseudouridine kinase EC 2.7.1.83	Pseudouridine kinase	EC 2.7.1.83	Pyrimidine metabolism	NEED TO UPDATE IN PATHWAYS
>6666666_1469789_peg_490	1611	CTP synthase EC 6.3.4.2	CTP synthase	EC 6.3.4.2	Pyrimidine metabolism
>6666666_1469789_peg_559	633	Thymidylate kinase EC 2.7.4.9	Thymidylate kinase	EC 2.7.4.9	Pyrimidine metabolism
>6666666_1469789_peg_620	741	Uridylate kinase EC 2.7.4.22	Uridylate kinase	EC 2.7.4.22	Pyrimidine metabolism
>6666666_1469789_peg_885	678	Cytidylate kinase EC 2.7.4.25	Cytidylate kinase	EC 2.7.4.25	Pyrimidine metabolism
>6666666_1469789_peg_1860	450	3_dehydroquinate dehydratase II EC 4.2.1.10	3_dehydroquinate dehydratase II	EC 4.2.1.10	Quinate_chorismate
>6666666_1469789_peg_191	789	Shikimate 5_dehydrogenase I alpha EC 1.1.1.25	Shikimate 5_dehydrogenase I alpha	EC 1.1.1.25	Quinate_chorismate
>6666666_1469789_peg_2244	1059	Chorismate mutase I EC 5.4.99.5 or 2_keto_3_deoxy_D_arabino_heptulosonate_7_phosphate synthase I beta EC 2.5.1.54	Chorismate mutase I	EC 5.4.99.5	Quinate_chorismate
>6666666_1469789_peg_2614	1152	Chorismate synthase EC 4.2.3.5	Chorismate synthase	EC 4.2.3.5	Quinate_chorismate
>6666666_1469789_peg_2615	1068	3_dehydroquinate synthase EC 4.2.3.4	3_dehydroquinate synthase	EC 4.2.3.4	Quinate_chorismate
>6666666_1469789_peg_2616	1269	3_phosphoshikimate 1_carboxyvinyltransferase EC 2.5.1.19	5_Enolpyruvylshikimate_3_phosphate synthase	EC 2.5.1.19	Quinate_chorismate
>6666666_1469789_peg_2723	504	Shikimate kinase I EC 2.7.1.71	Shikimate kinase I	EC 2.7.1.71	Quinate_chorismate
>6666666_1469789_peg_2141	2346	Recombination inhibitory protein MutS2	Recombination inhibitory protein MutS2	NA	recombination
>6666666_1469789_peg_2324	1038	RecA protein	RecA protein	NA	recombination
>6666666_1469789_peg_840	603	Recombination protein RecR	Recombination protein RecR	NA	recombination
>6666666_1469789_peg_986	1599	Site_specific recombinase	Site_specific recombinase	NA	recombination
>6666666_1469789_peg_1244	849	Methionine aminopeptidase EC 3.4.11.18	Methionine aminopeptidase	EC 3.4.11.18	release of initiator Methionine from protein
>6666666_1469789_peg_1332	747	Methionine aminopeptidase EC 3.4.11.18	Methionine aminopeptidase	EC 3.4.11.18	release of initiator Methionine from protein
>6666666_1469789_peg_156	918	FMN adenylyltransferase EC 2.7.7.2 or Riboflavin kinase EC 2.7.1.26	FMN adenylyltransferase	EC 2.7.7.2	riboflavin metabolism
>6666666_1469789_peg_2824	1269	Ribosome LSU_associated GTP_binding protein HflX	Ribosome LSU_associated GTP_binding protein HflX	NA	ribosome function
>6666666_1469789_peg_619	558	Ribosome recycling factor	Ribosome recycling factor	NA	ribosome function
>6666666_1469789_peg_67	468	Bacterial ribosome SSU maturation protein RimP	Bacterial ribosome SSU maturation protein RimP	NA	ribosome function
>6666666_1469789_peg_920	888	Ribosome small subunit biogenesis RbfA_release protein RsgA	Ribosome small subunit biogenesis RbfA_release protein RsgA	NA	ribosome function
>6666666_1469789_peg_1018	990	Thioredoxin reductase EC 1.8.1.9	Thioredoxin reductase	EC 1.8.1.9	selenocompound metabolism
>6666666_1469789_peg_2084	930	Thioredoxin reductase EC 1.8.1.9	Thioredoxin reductase	EC 1.8.1.9	selenocompound metabolism
>6666666_1469789_peg_521	783	Manganese_dependent protein_tyrosine phosphatase EC 3.1.3.48	Low molecular weight protein tyrosine phosphatase	EC 3.1.3.48	signaling maybe
>6666666_1469789_peg_1911	1020	Spore photoproduct lyase EC 4.1.99.14	Spore photoproduct lyase	EC 4.1.99.14	sporulation
>6666666_1469789_peg_561	861	Stage 0 sporulation protein YaaT	Stage 0 sporulation protein YaaT	NA	sporulation
>6666666_1469789_peg_1691	681	Heat_inducible transcription repressor HrcA	Heat_inducible transcription repressor HrcA	NA	stress response
>6666666_1469789_peg_2146	1023	Heat_inducible transcription repressor HrcA	Heat_inducible transcription repressor HrcA	NA	stress response
>6666666_1469789_peg_1261	1434	PTS system sucrose_specific IIB component EC 2.7.1.211 or PTS system sucrose_specific IIC component	PTS system sucrose_specific IIB component	EC 2.7.1.211	sucrose transport
>6666666_1469789_peg_1386	1434	PTS system sucrose_specific IIB component EC 2.7.1.211 or PTS system sucrose_specific IIC component or PTS system sucrose_specific IIA component EC 2.7.1.211	PTS system sucrose_specific IIB component	EC 2.7.1.211	sucrose transport
>6666666_1469789_peg_1899	1227	PTS system sucrose_specific IIB component EC 2.7.1.211 or PTS system sucrose_specific IIC component	PTS system sucrose_specific IIB component	EC 2.7.1.211	sucrose transport
>6666666_1469789_peg_1172	819	Sugar phosphatase YidA EC 3.1.3.23	Sugar phosphatase YidA	EC 3.1.3.23	sugar metabolism
>6666666_1469789_peg_1639	1656	Sulfate permease	Sulfate permease	NA	sulfate assimilation
>6666666_1469789_peg_375	966	Anaerobic sulfite reductase subunit C EC 1.8.1._	Anaerobic sulfite reductase subunit C EC 1.8.1._	EC 1.8.1._	sulfite assimilation
>6666666_1469789_peg_2715	624	Superoxide dismutase Mn EC 1.15.1.1	Superoxide dismutase Cu_Zn precursor	EC 1.15.1.1	superoxide inactivation	NEED TO UPDATE IN PATHWAYS
>6666666_1469789_peg_2355	615	Dephospho_CoA kinase EC 2.7.1.24	Dephospho_CoA kinase	EC 2.7.1.24	synthesis Vitamin B5
>6666666_1469789_peg_341	771	Pantothenate kinase type III CoaX_like EC 2.7.1.33	Pantothenate kinase	EC 2.7.1.33	synthesis Vitamin B5
>6666666_1469789_peg_342	1212	Phosphopantothenoylcysteine decarboxylase EC 4.1.1.36 or Phosphopantothenoylcysteine synthetase EC 6.3.2.5	Phosphopantothenoylcysteine decarboxylase	EC 4.1.1.36	synthesis Vitamin B5
>6666666_1469789_peg_652	486	Phosphopantetheine adenylyltransferase EC 2.7.7.3	pantetheine_phosphate adenylyltransferase	EC 2.7.7.3	synthesis Vitamin B5
>6666666_1469789_peg_2116	879	Pyridoxal 5prime_phosphate synthase glutamine hydrolyzing synthase subunit EC 4.3.3.6	pyridoxal 5prime_phosphate synthase glutamine hydrolysing PdxST	EC 4.3.3.6	synthesis Vitamin B6
>6666666_1469789_peg_2117	576	Pyridoxal 5prime_phosphate synthase glutamine hydrolyzing glutaminase subunit EC 4.3.3.6	pyridoxal 5prime_phosphate synthase glutamine hydrolysing PdxST	EC 4.3.3.6	synthesis Vitamin B6
>6666666_1469789_peg_1	354	FIG138056 a glutathione_dependent thiol reductase	FIG138056 a glutathione_dependent thiol reductase	NA	TBD
>6666666_1469789_peg_127	1335	Hemolysins and related proteins containing CBS domains	Hemolysins and related proteins containing CBS domains	NA	TBD
>6666666_1469789_peg_1419	573	Segregation and condensation protein B	Segregation and condensation protein B	NA	TBD
>6666666_1469789_peg_1460	1101	GTP_binding and nucleic acid_binding protein YchF	GTP_binding and nucleic acid_binding protein YchF	NA	TBD
>6666666_1469789_peg_1470	1980	Cyclic_di_AMP phosphodiesterase GdpP	Cyclic_di_AMP phosphodiesterase GdpP	NA	TBD
>6666666_1469789_peg_1507	1098	Peptide chain release factor 2 or programmed frameshift_containing	Peptide chain release factor 2 or programmed frameshift_containing	NA	TBD
>6666666_1469789_peg_1610	1221	NADFAD_utilizing dehydrogenases	NADFAD_utilizing dehydrogenases	NA	TBD
>6666666_1469789_peg_1737	456	Integral membrane protein	Integral membrane protein	NA	TBD
>6666666_1469789_peg_1759	705	Pirin	Pirin	NA	TBD
>6666666_1469789_peg_176	267	UPF0297 protein YrzL	UPF0297 protein YrzL	NA	TBD
>6666666_1469789_peg_1874	741	Iron_sulfur flavoprotein	Iron_sulfur flavoprotein	NA	TBD
>6666666_1469789_peg_2088	981	FIG002813 LPPGFO 2_phospho_L_lactate transferase like CofD_like	FIG002813 LPPGFO 2_phospho_L_lactate transferase like CofD_like	NA	TBD
>6666666_1469789_peg_2204	549	Phosphodiesterase YfcE	Phosphodiesterase YfcE	NA	TBD
>6666666_1469789_peg_2234	909	GTP_binding protein Era	GTP_binding protein Era	NA	TBD
>6666666_1469789_peg_2347	2715	Macrolide export ATP_bindingorpermease protein	Macrolide export ATP_bindingorpermease protein	NA	TBD
>6666666_1469789_peg_2349	771	NPQTN specific sortase B	NPQTN specific sortase B	NA	TBD
>6666666_1469789_peg_2350	525	Nudix hydrolase_like protein	Nudix hydrolase_like protein	NA	TBD
>6666666_1469789_peg_2531	684	DUF124 domain_containing protein	DUF124 domain_containing protein	NA	TBD
>6666666_1469789_peg_2562	768	UPF0246 protein YaaA	UPF0246 protein YaaA	NA	TBD
>6666666_1469789_peg_257	954	4Fe_4S_AdoMet protein YtqA	4Fe_4S_AdoMet protein YtqA	NA	TBD
>6666666_1469789_peg_2620	600	Galactoside O_acetyltransferase EC 2.3.1.18	Galactoside O_acetyltransferase	EC 2.3.1.18	TBD	httpsororwww.sciencedirect.comorscienceorarticleorpiiorS0021925818813953via%3Dihub
>6666666_1469789_peg_2661	615	Galactoside O_acetyltransferase EC 2.3.1.18	Galactoside O_acetyltransferase	EC 2.3.1.18	TBD	httpsororwww.sciencedirect.comorscienceorarticleorpiiorS0021925818813953via%3Dihub
>6666666_1469789_peg_2665	630	Galactoside O_acetyltransferase EC 2.3.1.18	Galactoside O_acetyltransferase	EC 2.3.1.18	TBD	httpsororwww.sciencedirect.comorscienceorarticleorpiiorS0021925818813953via%3Dihub
>6666666_1469789_peg_2735	1596	NADFAD_utilizing dehydrogenase sll0175 homolog	NADFAD_utilizing dehydrogenase sll0175 homolog	NA	TBD
>6666666_1469789_peg_323	1257	Hemolysins and related proteins containing CBS domains	Hemolysins and related proteins containing CBS domains	NA	TBD
>6666666_1469789_peg_345	1908	Bis_ABC ATPase YheS	Bis_ABC ATPase YheS	NA	TBD
>6666666_1469789_peg_411	672	Iron_sulfur flavoprotein	Iron_sulfur flavoprotein	NA	TBD
>6666666_1469789_peg_659	327	Signal recognition particle associated protein	Signal recognition particle associated protein	NA	TBD
>6666666_1469789_peg_697	453	Transamidase GatB domain protein	Transamidase GatB domain protein	NA	TBD
>6666666_1469789_peg_788	687	Pirin	Pirin	NA	TBD
>6666666_1469789_peg_82	486	Maltose O_acetyltransferase EC 2.3.1.79	Maltose O_acetyltransferase	EC 2.3.1.79	TBD	looks like similar situation as EC 2.3.1.18
>6666666_1469789_peg_836	534	Iron_sulfur flavoprotein	Iron_sulfur flavoprotein	NA	TBD
>6666666_1469789_peg_839	312	Nucleoid_associated protein YaaK	Nucleoid_associated protein YaaK	NA	TBD
>6666666_1469789_peg_857	1227	EriC_type fluorideorproton exchange protein	EriC_type fluorideorproton exchange protein	NA	TBD
>6666666_1469789_peg_917	753	Protein serineorthreonine phosphatase PrpC regulation of stationary phase	Protein serineorthreonine phosphatase PrpC regulation of stationary phase	NA	TBD
>6666666_1469789_peg_918	966	Serineorthreonine protein kinase PrkC regulator of stationary phase	Serineorthreonine protein kinase PrkC regulator of stationary phase	NA	TBD
>6666666_1469789_peg_264	1089	Undecaprenyl_phosphate alpha_N_acetylglucosaminyl 1_phosphate transferase EC 2.7.8.33	acetylglucosaminephosphotransferase	EC 2.7.8.33	Teichoic acids biosynthesis	Cell wall component Gram
>6666666_1469789_peg_2882	828	Undecaprenyl_diphosphatase EC 3.6.1.27	undecaprenyl_diphosphate phosphatase	EC 3.6.1.27	Teichoic acids biosynthesis	Cell wall component Gram
>6666666_1469789_peg_1278	681	2_C_methyl_D_erythritol 4_phosphate cytidylyltransferase EC 2.7.7.60	2_C_methyl_D_erythritol 4_phosphate cytidylyltransferase	EC 2.7.7.60	terpenoid backbone
>6666666_1469789_peg_1283	483	2_C_methyl_D_erythritol 24_cyclodiphosphate synthase EC 4.6.1.12	2_C_methyl_D_erythritol 24_cyclodiphosphate synthase	EC 4.6.1.12	terpenoid backbone
>6666666_1469789_peg_1822	957	Heptaprenyl diphosphate synthase component II EC 2.5.1.30	Heptaprenyl diphosphate synthase component I	EC 2.5.1.30	terpenoid backbone
>6666666_1469789_peg_1825	549	Heptaprenyl diphosphate synthase component I EC 2.5.1.30	Heptaprenyl diphosphate synthase component I	EC 2.5.1.30	terpenoid backbone
>6666666_1469789_peg_1838	855	4_diphosphocytidyl_2_C_methyl_D_erythritol kinase EC 2.7.1.148	4_cytidine 5prime_diphospho_2_C_methyl_D_erythritol kinase	EC 2.7.1.148	terpenoid backbone
>6666666_1469789_peg_2055	966	Heptaprenyl diphosphate synthase component II EC 2.5.1.30	Heptaprenyl diphosphate synthase component I	EC 2.5.1.30	terpenoid backbone
>6666666_1469789_peg_2471	876	2E6E_farnesyl diphosphate synthase EC 2.5.1.10	2E6E_farnesyl diphosphate synthase	EC 2.5.1.10	terpenoid backbone
>6666666_1469789_peg_2714	1086	E_4_hydroxy_3_methylbut_2_enyl_diphosphate synthase flavodoxin EC 1.17.7.3	4_hydroxy_3_methylbut_2_en_1_yl diphosphate synthase flavodoxin	EC 1.17.7.3	terpenoid backbone
>6666666_1469789_peg_465	942	4_hydroxy_3_methylbut_2_enyl diphosphate reductase EC 1.17.7.4	4_hydroxy_3_methylbut_2_enyl diphosphate reductase	EC 1.17.7.4	terpenoid backbone
>6666666_1469789_peg_552	366	Heptaprenyl diphosphate synthase component I EC 2.5.1.30	Heptaprenyl diphosphate synthase component I	EC 2.5.1.30	terpenoid backbone
>6666666_1469789_peg_613	1158	1_deoxy_D_xylulose 5_phosphate reductoisomerase EC 1.1.1.267	1_deoxy_D_xylulose_5_phosphate isomeroreductase	EC 1.1.1.267	terpenoid backbone
>6666666_1469789_peg_615	765	Undecaprenyl diphosphate synthase EC 2.5.1.31	Undecaprenyl diphosphate synthase	EC 2.5.1.31	terpenoid backbone
>6666666_1469789_peg_2473	1869	1_deoxy_D_xylulose 5_phosphate synthase EC 2.2.1.7	1_deoxy_D_xylulose_5_phosphate synthase	EC 2.2.1.7	terpenoid backbone thiamine metabolism
>6666666_1469789_peg_546	1758	1_deoxy_D_xylulose 5_phosphate synthase EC 2.2.1.7	1_deoxy_D_xylulose_5_phosphate synthase	EC 2.2.1.7	terpenoid backbone thiamine metabolism
>6666666_1469789_peg_1213	1230	Cysteine desulfurase EC 2.8.1.7 SufS	cysteine desulfurase	EC 2.8.1.7	thiamine metabolism
>6666666_1469789_peg_2256	1146	Cysteine desulfurase EC 2.8.1.7	cysteine desulfurase	EC 2.8.1.7	thiamine metabolism
>6666666_1469789_peg_2771	813	Hydroxyethylthiazole kinase EC 2.7.1.50	Hydroxyethylthiazole kinase	EC 2.7.1.50	thiamine metabolism
>6666666_1469789_peg_2772	630	Thiamin_phosphate pyrophosphorylase EC 2.5.1.3	Thiamin_phosphate pyrophosphorylase	EC 2.5.1.3	thiamine metabolism
>6666666_1469789_peg_2773	774	Hydroxymethylpyrimidine phosphate kinase ThiD EC 2.7.4.7	phosphooxymethylpyrimidine kinase	EC 2.7.4.7	thiamine metabolism
>6666666_1469789_peg_657	1506	Alkaline phosphatase EC 3.1.3.1	Alkaline Phosphatase	EC 3.1.3.1	thiamine metabolism
>6666666_1469789_peg_922	636	Thiamin pyrophosphokinase EC 2.7.6.2	Thiamin pyrophosphokinase	EC 2.7.6.2	thiamine metabolism
>6666666_1469789_peg_1026	489	Thiol peroxidase Tpx_type EC 1.11.1.15	Thiol peroxidase Bcp_type	EC 1.11.1.15	to be determined	outdated code should be 1.11.1.24
>6666666_1469789_peg_2563	471	Thiol peroxidase Bcp_type EC 1.11.1.15	Thiol peroxidase Bcp_type	EC 1.11.1.15	to be determined	outdated code should be 1.11.1.24
>6666666_1469789_peg_300	564	Alkyl hydroperoxide reductase protein C EC 1.11.1.15	Thiol peroxidase Bcp_type	EC 1.11.1.15	to be determined	outdated code should be 1.11.1.24
>6666666_1469789_peg_550	564	Alkyl hydroperoxide reductase protein C EC 1.11.1.15	Thiol peroxidase Bcp_type	EC 1.11.1.15	to be determined	outdated code should be 1.11.1.24
>6666666_1469789_peg_184	471	Transcription elongation factor GreA	Transcription elongation factor GreA	NA	transcription
>6666666_1469789_peg_318	882	Transcription regulator contains diacylglycerol kinase catalytic domain	Transcription regulator contains diacylglycerol kinase catalytic domain	NA	transcription
>6666666_1469789_peg_344	660	Redox_sensing transcriptional repressor Rex	Redox_sensing transcriptional repressor Rex	NA	transcription
>6666666_1469789_peg_1145	396	Nitrite_sensitive transcriptional repressor NsrR	Nitrite_sensitive transcriptional repressor NsrR	NA	transcriptional regulation
>6666666_1469789_peg_1374	537	Pyrimidine operon regulatory protein PyrR	Pyrimidine operon regulatory protein PyrR	NA	transcriptional regulation
>6666666_1469789_peg_1412	435	Anti_sigma F factor EC 2.7.11.1	Anti_sigma F factor	EC 2.7.11.1	transcriptional regulation
>6666666_1469789_peg_1945	429	Transcriptional regulator MraZ	Transcriptional regulator MraZ	NA	transcriptional regulation
>6666666_1469789_peg_434	1245	Serineorthreonine_protein kinase pknD EC 2.7.11.1	Anti_sigma F factor	EC 2.7.11.1	transcriptional regulation
>6666666_1469789_peg_2393	702	Phosphate regulon transcriptional regulatory protein PhoB SphR	Phosphate regulon transcriptional regulatory protein PhoB SphR	NA	transcriptional regulation phosphate metabolism
>6666666_1469789_peg_789	123	Phosphate regulon transcriptional regulatory protein PhoB SphR	Phosphate regulon transcriptional regulatory protein PhoB SphR	NA	transcriptional regulation phosphate metabolism
>6666666_1469789_peg_1003	831	ABC transporter substrate_binding protein cluster 3 basic aaorglutamineoropines	ABC transporter substrate_binding protein cluster 3 basic aaorglutamineoropines	NA	transport
>6666666_1469789_peg_1004	663	ABC transporter permease protein cluster 3 basic aaorglutamineoropines	ABC transporter permease protein cluster 3 basic aaorglutamineoropines	NA	transport
>6666666_1469789_peg_1005	729	ABC transporter ATP_binding protein cluster 3 basic aaorglutamineoropines	ABC transporter ATP_binding protein cluster 3 basic aaorglutamineoropines	NA	transport
>6666666_1469789_peg_1032	882	Efflux ABC transporter ATP_binding protein	Efflux ABC transporter ATP_binding protein	NA	transport
>6666666_1469789_peg_1175	1806	Heterodimeric efflux ABC transporter permeaseorATP_binding subunit 1	Heterodimeric efflux ABC transporter permeaseorATP_binding subunit 1	NA	transport
>6666666_1469789_peg_1176	1806	Heterodimeric efflux ABC transporter permeaseorATP_binding subunit 2	Heterodimeric efflux ABC transporter permeaseorATP_binding subunit 2	NA	transport
>6666666_1469789_peg_121	888	ABC transporter permease protein 1 cluster 1 maltoseorg3porpolyamineoriron	ABC transporter permease protein 1 cluster 1 maltoseorg3porpolyamineoriron	NA	transport
>6666666_1469789_peg_1249	822	ABC transporter permease protein 2 cluster 1 maltoseorg3porpolyamineoriron	ABC transporter permease protein 2 cluster 1 maltoseorg3porpolyamineoriron	NA	transport
>6666666_1469789_peg_1265	909	Efflux ABC transporter ATP_binding protein	Efflux ABC transporter ATP_binding protein	NA	transport
>6666666_1469789_peg_1330	1281	Protein translocase subunit SecY	Protein translocase subunit SecY	NA	transport
>6666666_1469789_peg_1520	660	ABC transporter permease protein cluster 3 basic aaorglutamineoropines	ABC transporter permease protein cluster 3 basic aaorglutamineoropines	NA	transport
>6666666_1469789_peg_1521	678	ABC transporter permease protein cluster 3 basic aaorglutamineoropines	ABC transporter permease protein cluster 3 basic aaorglutamineoropines	NA	transport
>6666666_1469789_peg_1522	741	ABC transporter ATP_binding protein cluster 3 basic aaorglutamineoropines	ABC transporter ATP_binding protein cluster 3 basic aaorglutamineoropines	NA	transport
>6666666_1469789_peg_1523	840	ABC transporter substrate_binding protein cluster 3 basic aaorglutamineoropines	ABC transporter substrate_binding protein cluster 3 basic aaorglutamineoropines	NA	transport
>6666666_1469789_peg_1602	927	ABC transporter permease protein 1 cluster 1 maltoseorg3porpolyamineoriron	ABC transporter permease protein 1 cluster 1 maltoseorg3porpolyamineoriron	NA	transport
>6666666_1469789_peg_1603	1344	ABC transporter substrate_binding protein cluster 1 maltoseorg3porpolyamineoriron	ABC transporter substrate_binding protein cluster 1 maltoseorg3porpolyamineoriron	NA	transport
>6666666_1469789_peg_1725	735	Efflux ABC transporter ATP_binding protein	Efflux ABC transporter ATP_binding protein	NA	transport
>6666666_1469789_peg_1808	561	Chromate transport protein	Chromate transport protein	NA	transport
>6666666_1469789_peg_1809	564	Chromate transport protein	Chromate transport protein	NA	transport
>6666666_1469789_peg_1814	1281	Na_dependent branched_chain amino acid transporter	Na_dependent branched_chain amino acid transporter	NA	transport
>6666666_1469789_peg_1871	936	Efflux ABC transporter ATP_binding protein	Efflux ABC transporter ATP_binding protein	NA	transport
>6666666_1469789_peg_1902	579	Chromate transport protein	Chromate transport protein	NA	transport
>6666666_1469789_peg_1903	561	Chromate transport protein	Chromate transport protein	NA	transport
>6666666_1469789_peg_1916	1284	Na_dependent branched_chain amino acid transporter	Na_dependent branched_chain amino acid transporter	NA	transport
>6666666_1469789_peg_1968	2166	Ferrous iron transporter FeoB	Ferrous iron transporter FeoB	NA	transport
>6666666_1469789_peg_1969	222	Ferrous iron transporter_associated protein FeoA	Ferrous iron transporter_associated protein FeoA	NA	transport
>6666666_1469789_peg_1986	1761	Heterodimeric efflux ABC transporter permeaseorATP_binding subunit 1	Heterodimeric efflux ABC transporter permeaseorATP_binding subunit 1	NA	transport
>6666666_1469789_peg_1987	1806	Heterodimeric efflux ABC transporter permeaseorATP_binding subunit 2	Heterodimeric efflux ABC transporter permeaseorATP_binding subunit 2	NA	transport
>6666666_1469789_peg_2108	912	ABC transporter permease protein 1 cluster 1 maltoseorg3porpolyamineoriron	ABC transporter permease protein 1 cluster 1 maltoseorg3porpolyamineoriron	NA	transport
>6666666_1469789_peg_2142	813	ABC transporter substrate_binding protein cluster 3 basic aaorglutamineoropines	ABC transporter substrate_binding protein cluster 3 basic aaorglutamineoropines	NA	transport
>6666666_1469789_peg_2143	762	ABC transporter permease protein cluster 3 basic aaorglutamineoropines	ABC transporter permease protein cluster 3 basic aaorglutamineoropines	NA	transport
>6666666_1469789_peg_2144	741	ABC transporter ATP_binding protein cluster 3 basic aaorglutamineoropines	ABC transporter ATP_binding protein cluster 3 basic aaorglutamineoropines	NA	transport
>6666666_1469789_peg_24	1725	Efflux ABC transporter permeaseorATP_binding protein BLi02168	Efflux ABC transporter permeaseorATP_binding protein BLi02168	NA	transport
>6666666_1469789_peg_25	1830	Efflux ABC transporter permeaseorATP_binding protein BLi02169	Efflux ABC transporter permeaseorATP_binding protein BLi02169	NA	transport
>6666666_1469789_peg_2676	1758	Heterodimeric efflux ABC transporter permeaseorATP_binding subunit 1	Heterodimeric efflux ABC transporter permeaseorATP_binding subunit 1	NA	transport
>6666666_1469789_peg_2677	1758	Heterodimeric efflux ABC transporter permeaseorATP_binding subunit 2	Heterodimeric efflux ABC transporter permeaseorATP_binding subunit 2	NA	transport
>6666666_1469789_peg_2758	1731	Heterodimeric efflux ABC transporter permeaseorATP_binding subunit 1	Heterodimeric efflux ABC transporter permeaseorATP_binding subunit 1	NA	transport
>6666666_1469789_peg_366	1776	Heterodimeric efflux ABC transporter permeaseorATP_binding subunit 1	Heterodimeric efflux ABC transporter permeaseorATP_binding subunit 1	NA	transport
>6666666_1469789_peg_367	1671	Heterodimeric efflux ABC transporter permeaseorATP_binding subunit 2	Heterodimeric efflux ABC transporter permeaseorATP_binding subunit 2	NA	transport
>6666666_1469789_peg_392	696	ABC transporter permease protein cluster 3 basic aaorglutamineoropines	ABC transporter permease protein cluster 3 basic aaorglutamineoropines	NA	transport
>6666666_1469789_peg_393	726	ABC transporter ATP_binding protein cluster 3 basic aaorglutamineoropines	ABC transporter ATP_binding protein cluster 3 basic aaorglutamineoropines	NA	transport
>6666666_1469789_peg_399	1398	ABC transporter substrate_binding protein cluster 1 maltoseorg3porpolyamineoriron	ABC transporter substrate_binding protein cluster 1 maltoseorg3porpolyamineoriron	NA	transport
>6666666_1469789_peg_408	957	ABC transporter permease protein 1 cluster 1 maltoseorg3porpolyamineoriron	ABC transporter permease protein 1 cluster 1 maltoseorg3porpolyamineoriron	NA	transport
>6666666_1469789_peg_409	831	ABC transporter permease protein 2 cluster 1 maltoseorg3porpolyamineoriron	ABC transporter permease protein 2 cluster 1 maltoseorg3porpolyamineoriron	NA	transport
>6666666_1469789_peg_424	1839	Heterodimeric efflux ABC transporter permeaseorATP_binding subunit 1	Heterodimeric efflux ABC transporter permeaseorATP_binding subunit 1	NA	transport
>6666666_1469789_peg_425	1785	Heterodimeric efflux ABC transporter permeaseorATP_binding subunit 2	Heterodimeric efflux ABC transporter permeaseorATP_binding subunit 2	NA	transport
>6666666_1469789_peg_43	594	Chromate transport protein	Chromate transport protein	NA	transport
>6666666_1469789_peg_44	567	Chromate transport protein	Chromate transport protein	NA	transport
>6666666_1469789_peg_648	1992	Ferrous iron transporter FeoB	Ferrous iron transporter FeoB	NA	transport
>6666666_1469789_peg_809	693	Efflux ABC transporter ATP_binding protein	Efflux ABC transporter ATP_binding protein	NA	transport
>6666666_1469789_peg_846	954	ABC transporter permease protein 1 cluster 1 maltoseorg3porpolyamineoriron	ABC transporter permease protein 1 cluster 1 maltoseorg3porpolyamineoriron	NA	transport
>6666666_1469789_peg_847	1011	ABC transporter permease protein 2 cluster 1 maltoseorg3porpolyamineoriron	ABC transporter permease protein 2 cluster 1 maltoseorg3porpolyamineoriron	NA	transport
>6666666_1469789_peg_852	1452	ABC transporter substrate_binding protein cluster 1 maltoseorg3porpolyamineoriron	ABC transporter substrate_binding protein cluster 1 maltoseorg3porpolyamineoriron	NA	transport
>6666666_1469789_peg_879	930	Efflux ABC transporter ATP_binding protein	Efflux ABC transporter ATP_binding protein	NA	transport
>6666666_1469789_peg_930	1386	Na_dependent branched_chain amino acid transporter	Na_dependent branched_chain amino acid transporter	NA	transport
>6666666_1469789_peg_1107	1656	Trehalose_6_phosphate hydrolase EC 3.2.1.93	Trehalose_6_phosphate hydrolase	EC 3.2.1.93	trehalose metabolism
>6666666_1469789_peg_79	1584	Trehalose synthase EC 5.4.99.16	Trehalose synthase	EC 5.4.99.16	trehalose metabolism
>6666666_1469789_peg_1106	1410	PTS system trehalose_specific IIB component EC 2.7.1.201 or PTS system trehalose_specific IIC component	PTS system trehalose_specific IIB component	EC 2.7.1.201	trehalose transport
>6666666_1469789_peg_1475	672	Threonylcarbamoyl_AMP synthase EC 2.7.7.87	Threonylcarbamoyl_AMP synthase	EC 2.7.7.87	tRNA modification
>6666666_1469789_peg_347	1020	N6_L_threonylcarbamoyladenine synthase EC 2.3.1.234	N6_L_threonylcarbamoyladenine synthase	EC 2.3.1.234	tRNA modification
>6666666_1469789_peg_1958	585	Flavin prenyltransferase UbiX	Flavin prenyltransferase UbiX	NA	ubiquinone	ubiquinone biosynthesis httpsororpmc.ncbi.nlm.nih.govorarticlesorPMC4988493or
>6666666_1469789_peg_1512	1428	Carboxyl_terminal protease EC 3.4.21.102	Carboxyl_terminal protease	EC 3.4.21.102	unclear TBD
>6666666_1469789_peg_154	1149	Oxygen_independent coproporphyrinogen_III oxidase_like protein YggW	Oxygen_independent coproporphyrinogen_III oxidase_like protein YggW	NA	vitamin B12 synthesis
>6666666_1469789_peg_1826	771	Transmembrane component of general energizing module of ECF transporters	Transmembrane component of general energizing module of ECF transporters	NA	vitamin or cation uptake	class of ABC transporter that mediate the uptake of essential micronutrients such as water_soluble vitamins e.g. folate riboflavin cobalamin biotin niacin thiamine pantothenate and metal cations Ni2 and Co2
>6666666_1469789_peg_553	834	ATPase component of general energizing module of ECF transporters	ATPase component of general energizing module of ECF transporters	NA	vitamin or cation uptake	class of ABC transporter that mediate the uptake of essential micronutrients such as water_soluble vitamins e.g. folate riboflavin cobalamin biotin niacin thiamine pantothenate and metal cations Ni2 and Co2
>6666666_1469789_peg_554	861	ATPase component of general energizing module of ECF transporters	ATPase component of general energizing module of ECF transporters	NA	vitamin or cation uptake	class of ABC transporter that mediate the uptake of essential micronutrients such as water_soluble vitamins e.g. folate riboflavin cobalamin biotin niacin thiamine pantothenate and metal cations Ni2 and Co2
>6666666_1469789_peg_555	789	Transmembrane component of general energizing module of ECF transporters	Transmembrane component of general energizing module of ECF transporters	NA	vitamin or cation uptake	class of ABC transporter that mediate the uptake of essential micronutrients such as water_soluble vitamins e.g. folate riboflavin cobalamin biotin niacin thiamine pantothenate and metal cations Ni2 and Co2
>6666666_1469789_peg_1044	756	Vitamin B12 ABC transporter ATP_binding protein BtuD	Vitamin B12 ABC transporter ATP_binding protein BtuD	NA	vitamin transport
>6666666_1469789_peg_1045	1029	Vitamin B12 ABC transporter permease protein BtuC	Vitamin B12 ABC transporter permease protein BtuC	NA	vitamin transport
>6666666_1469789_peg_1046	987	Vitamin B12 ABC transporter substrate_binding protein BtuF	Vitamin B12 ABC transporter substrate_binding protein BtuF	NA	vitamin transport
>6666666_1469789_peg_1376	609	Substrate_specific component ThiT of thiamin ECF transporter	Substrate_specific component ThiT of thiamin ECF transporter	NA	vitamin transport
>6666666_1469789_peg_327	627	Substrate_specific component RibU of riboflavin ECF transporter	Substrate_specific component RibU of riboflavin ECF transporter	NA	vitamin transport
>6666666_1469789_peg_1117	975	Zinc ABC transporter substrate_binding protein ZnuA	Zinc ABC transporter substrate_binding protein ZnuA	NA	Zinc transport
>6666666_1469789_peg_1118	711	Zinc ABC transporter ATP_binding protein ZnuC	Zinc ABC transporter ATP_binding protein ZnuC	NA	Zinc transport
>6666666_1469789_peg_1119	822	Zinc ABC transporter permease protein ZnuB	Zinc ABC transporter permease protein ZnuB	NA	Zinc transport
>6666666_1469789_peg_1120	639	Zinc ABC transporter ATP_binding protein ZnuC	Zinc ABC transporter ATP_binding protein ZnuC	NA	Zinc transport
>6666666_1469789_peg_1121	828	Zinc ABC transporter permease protein ZnuB	Zinc ABC transporter permease protein ZnuB	NA	Zinc transport
>6666666_1469789_peg_1339	768	Diadenylate cyclase spyDAC Bacterial checkpoint controller DisA with nucleotide_binding domain	Diadenylate cyclase spyDAC Bacterial checkpoint controller DisA with nucleotide_binding domain	NA
>6666666_1469789_peg_391	774	ABC transporter substrate_binding protein cluster 3 basic aaorglutamineoropines or ABC transporter permease protein cluster 3 basic aaorglutamineoropines	ABC transporter substrate_binding protein cluster 3 basic aaorglutamineoropines or ABC transporter permease protein cluster 3 basic aaorglutamineoropines	NA

## Sheet: Romboutsia timonensis RAST
RAST_id	Length	RAST_annotation	Reference_annotation	EC_code	Pathway	Other_notes
>6666666_1469788_peg_.1246	1923	CO dehydrogenase ferredoxinacetyl_CoA synthase CO dehydrogenase subunit EC 1.2.7.4	CO dehydrogenase ferredoxinoracetyl_CoA synthase CO dehydrogenase subunit	EC 1.2.7.4	acetogenesis
>6666666_1469788_peg_.1414	2127	CO dehydrogenaseacetyl_CoA synthase acetyl_CoA synthase subunit EC 2.3.1.169	CO dehydrogenaseoracetyl_CoA synthase acetyl_CoA synthase subunit	EC 2.3.1.169	acetogenesis
>6666666_1469788_peg_.1336	831	Diaminopimelate epimerase EC 5.1.1.7	diaminopimelate epimerase	EC 5.1.1.7	amino acid breakdown
>6666666_1469788_peg_.1455	621	S_adenosylmethionine synthetase EC 2.5.1.6	S_adenosylmethionine synthetase	EC 2.5.1.6	amino acid breakdown
>6666666_1469788_peg_.1604	762	4_hydroxy_tetrahydrodipicolinate reductase EC 1.17.1.8	4_hydroxy_tetrahydrodipicolinate reductase	EC 1.17.1.8	amino acid breakdown
>6666666_1469788_peg_.1605	888	4_hydroxy_tetrahydrodipicolinate synthase EC 4.3.3.7	4_hydroxy_tetrahydrodipicolinate Synthase	EC 4.3.3.7	amino acid breakdown
>6666666_1469788_peg_.161	1233	LL_diaminopimelate aminotransferase EC 2.6.1.83 methanococcal	LL_diaminopimelate aminotransferase	EC 2.6.1.83	amino acid breakdown
>6666666_1469788_peg_.1843	1173	Cystathionine beta_lyase EC 4.4.1.8	Cystathionine beta_lyase	EC 4.4.1.8	amino acid breakdown	outdated code
>6666666_1469788_peg_.1987	825	S_adenosylmethionine synthetase EC 2.5.1.6	S_adenosylmethionine synthetase	EC 2.5.1.6	amino acid breakdown
>6666666_1469788_peg_.2213	456	S_ribosylhomocysteine lyase EC 4.4.1.21 Autoinducer_2 production protein LuxS	S_ribosylhomocysteine lyase	EC 4.4.1.21	amino acid breakdown
>6666666_1469788_peg_.2214	723	Methionine synthase activation domain EC 2.1.1.13	5_methyltetrahydrofolate__homocysteine methyltransferase	EC 2.1.1.13	amino acid breakdown
>6666666_1469788_peg_.2215	2391	5_methyltetrahydrofolate__homocysteine methyltransferase EC 2.1.1.13	5_methyltetrahydrofolate__homocysteine methyltransferase	EC 2.1.1.13	amino acid breakdown
>6666666_1469788_peg_.2321	1206	Cystathionine beta_lyase EC 4.4.1.8	Cystathionine beta_lyase	EC 4.4.1.8	amino acid breakdown	outdated code
>6666666_1469788_peg_.654	699	5prime_methylthioadenosine nucleosidase EC 3.2.2.16 S_adenosylhomocysteine nucleosidase EC 3.2.2.9	5prime_methylthioadenosine nucleosidase	EC 3.2.2.16	amino acid breakdown
>6666666_1469788_peg_.1606	996	Aspartate_semialdehyde dehydrogenase EC 1.2.1.11	Asparate_semialdehyde dehydrogenase	EC 1.2.1.11	amino acid breakdown glycine_serine_threonine
>6666666_1469788_peg_.2265	1167	Serine__glyoxylate aminotransferase EC 2.6.1.45	Serine__glyoxylate aminotransferase	EC 2.6.1.45	amino acid breakdown glycine_serine_threonine
>6666666_1469788_peg_.69	1218	Threonine dehydratase catabolic EC 4.3.1.19 L_serine dehydratase PLP_dependent EC 4.3.1.17	Theonine ammonia lyase	EC 4.3.1.19	amino acid breakdown glycine_serine_threonine	Aka threonine dehydratase
>6666666_1469788_peg_.1607	1200	Aspartokinase EC 2.7.2.4	aspartokinase	EC 2.7.2.4	amino acid breakdown glycine_serine_threonine L_Asparate centric
>6666666_1469788_peg_.1221	501	Serine acetyltransferase EC 2.3.1.30	serine O_acetyltransferase	EC 2.3.1.30	amino acid synthesis
>6666666_1469788_peg_.1801	156	Alanine transaminase EC 2.6.1.2	Alanine transaminase	EC 2.6.1.2	amino acid synthesis
>6666666_1469788_peg_.1802	951	Alanine transaminase EC 2.6.1.2	Alanine transaminase	EC 2.6.1.2	amino acid synthesis
>6666666_1469788_peg_.305	897	Cysteine synthase EC 2.5.1.47	Cysteine synthase	EC 2.5.1.47	amino acid synthesis
>6666666_1469788_peg_.306	519	Serine acetyltransferase EC 2.3.1.30	serine O_acetyltransferase	EC 2.3.1.30	amino acid synthesis
>6666666_1469788_peg_.156	561	Substrate_specific component MtsA of methionine_regulated ECF transporter	Substrate_specific component MtsA of methionine_regulated ECF transporter	NA	amino acid transport
>6666666_1469788_peg_.157	1701	Duplicated ATPase component MtsB of energizing module of methionine_regulated ECF transporter	Duplicated ATPase component MtsB of energizing module of methionine_regulated ECF transporter	NA	amino acid transport
>6666666_1469788_peg_.158	831	Transmembrane component MtsC of energizing module of methionine_regulated ECF transporter	Transmembrane component MtsC of energizing module of methionine_regulated ECF transporter	NA	amino acid transport
>6666666_1469788_peg_.2368	1314	Methionine transporter MetT	Methionine transporter MetT	NA	amino acid transport
>6666666_1469788_peg_.2417	1002	Methionine ABC transporter ATP_binding protein	Methionine ABC transporter ATP_binding protein	NA	amino acid transport
>6666666_1469788_peg_.2418	660	Methionine ABC transporter permease protein	Methionine ABC transporter permease protein	NA	amino acid transport
>6666666_1469788_peg_.2419	816	Methionine ABC transporter substrate_binding protein	Methionine ABC transporter substrate_binding protein	NA	amino acid transport
>6666666_1469788_peg_.2421	594	Methionine ABC transporter substrate_binding protein	Methionine ABC transporter substrate_binding protein	NA	amino acid transport
>6666666_1469788_peg_.853	573	Manganese catalase EC 1.11.1.6 Spore coat protein CotJC	Catalase KatE	EC 1.11.1.6	aminobenzoate degradation tryptophan metabolism
>6666666_1469788_peg_.729	294	Programmed cell death antitoxin YdcD	Programmed cell death antitoxin YdcD	NA	antibiotics and antibiotics resistance
>6666666_1469788_peg_.730	351	Programmed cell death toxin YdcE	Programmed cell death toxin YdcE	NA	antibiotics and antibiotics resistance
>6666666_1469788_peg_.224	600	Indolepyruvate oxidoreductase subunit IorB EC 1.2.7.8	Indolepyruvate oxidoreductase subunit IorA	EC 1.2.7.8	archaea metabolism
>6666666_1469788_peg_.225	1785	Indolepyruvate oxidoreductase subunit IorA EC 1.2.7.8	Indolepyruvate oxidoreductase subunit IorA	EC 1.2.7.8	archaea metabolism
>6666666_1469788_peg_.1926	1494	Cardiolipin synthase bacterial type ClsA	Cardiolipin synthase bacterial type ClsA	NA	ATP synthesis
>6666666_1469788_peg_.2403	1482	Cardiolipin synthase bacterial type ClsA	Cardiolipin synthase bacterial type ClsA	NA	ATP synthesis
>6666666_1469788_peg_.286	903	Manganese_dependent inorganic pyrophosphatase EC 3.6.1.1	Pyrophosphate_energized proton pump inorganic diphosphatase	EC 3.6.1.1	ATP synthesis	hydrolysis of diphosphate into 2 phosphates
>6666666_1469788_peg_.971	651	Adenylate kinase EC 2.7.4.3	Adenylate kinase	EC 2.7.4.3	ATP synthesis
>6666666_1469788_peg_.1302	705	ATP synthase F0 sector subunit a EC 3.6.3.14	ATP synthase alpha beta delta epsilon gamma chains F0 sector subunits a b c V_type ATP synthase subunits A B C D E F G_H I K	EC 3.6.3.14	ATP synthesis ATP synthesis _ proton or ion pump	outdated code should be 7.1.2.2
>6666666_1469788_peg_.1303	252	ATP synthase F0 sector subunit c EC 3.6.3.14	ATP synthase alpha beta delta epsilon gamma chains F0 sector subunits a b c V_type ATP synthase subunits A B C D E F G_H I K	EC 3.6.3.14	ATP synthesis ATP synthesis _ proton or ion pump	outdated code should be 7.1.2.2
>6666666_1469788_peg_.1304	501	ATP synthase F0 sector subunit b EC 3.6.3.14	ATP synthase alpha beta delta epsilon gamma chains F0 sector subunits a b c V_type ATP synthase subunits A B C D E F G_H I K	EC 3.6.3.14	ATP synthesis ATP synthesis _ proton or ion pump	outdated code should be 7.1.2.2
>6666666_1469788_peg_.721	1503	ATP synthase alpha chain EC 3.6.3.14	ATP synthase alpha beta delta epsilon gamma chains F0 sector subunits a b c V_type ATP synthase subunits A B C D E F G_H I K	EC 3.6.3.14	ATP synthesis ATP synthesis _ proton or ion pump	outdated code should be 7.1.2.2
>6666666_1469788_peg_.722	849	ATP synthase gamma chain EC 3.6.3.14	ATP synthase alpha beta delta epsilon gamma chains F0 sector subunits a b c V_type ATP synthase subunits A B C D E F G_H I K	EC 3.6.3.14	ATP synthesis ATP synthesis _ proton or ion pump	outdated code should be 7.1.2.2
>6666666_1469788_peg_.723	1395	ATP synthase beta chain EC 3.6.3.14	ATP synthase alpha beta delta epsilon gamma chains F0 sector subunits a b c V_type ATP synthase subunits A B C D E F G_H I K	EC 3.6.3.14	ATP synthesis ATP synthesis _ proton or ion pump	outdated code should be 7.1.2.2
>6666666_1469788_peg_.1746	978	Biotin operon repressor Biotin__protein ligase EC 6.3.4.9EC 6.3.4.10EC 6.3.4.11EC 6.3.4.15	Biotin operon repressor or Biotin__protein ligase	EC 6.3.4.9	biotin
>6666666_1469788_peg_.126	1119	Rod shape_determining protein RodA	Rod shape_determining protein RodA	NA	cell shape
>6666666_1469788_peg_.30	1077	Rod shape_determining protein MreB	Rod shape_determining protein MreB	NA	cell shape
>6666666_1469788_peg_.31	894	Rod shape_determining protein MreC	Rod shape_determining protein MreC	NA	cell shape
>6666666_1469788_peg_.1446	540	N_acetylmuramoyl_L_alanine amidase EC 3.5.1.28	N_acetylmuramoyl_L_alanine amidase	EC 3.5.1.28	cell wall breakdown and synthesis
>6666666_1469788_peg_.1486	663	N_acetylmuramoyl_L_alanine amidase EC 3.5.1.28	N_acetylmuramoyl_L_alanine amidase	EC 3.5.1.28	cell wall breakdown and synthesis
>6666666_1469788_peg_.1669	693	N_acetylmuramoyl_L_alanine amidase EC 3.5.1.28	N_acetylmuramoyl_L_alanine amidase	EC 3.5.1.28	cell wall breakdown and synthesis
>6666666_1469788_peg_.1804	705	N_acetylmuramoyl_L_alanine amidase EC 3.5.1.28	N_acetylmuramoyl_L_alanine amidase	EC 3.5.1.28	cell wall breakdown and synthesis
>6666666_1469788_peg_.1868	672	N_acetylmuramoyl_L_alanine amidase EC 3.5.1.28	N_acetylmuramoyl_L_alanine amidase	EC 3.5.1.28	cell wall breakdown and synthesis
>6666666_1469788_peg_.1875	894	N_acetylmuramoyl_L_alanine amidase EC 3.5.1.28	N_acetylmuramoyl_L_alanine amidase	EC 3.5.1.28	cell wall breakdown and synthesis
>6666666_1469788_peg_.2132	663	N_acetylmuramoyl_L_alanine amidase EC 3.5.1.28	N_acetylmuramoyl_L_alanine amidase	EC 3.5.1.28	cell wall breakdown and synthesis
>6666666_1469788_peg_.219	774	N_acetylmuramoyl_L_alanine amidase EC 3.5.1.28	N_acetylmuramoyl_L_alanine amidase	EC 3.5.1.28	cell wall breakdown and synthesis
>6666666_1469788_peg_.2191	732	N_acetylmuramoyl_L_alanine amidase EC 3.5.1.28	N_acetylmuramoyl_L_alanine amidase	EC 3.5.1.28	cell wall breakdown and synthesis
>6666666_1469788_peg_.2301	1254	UDP_N_acetylglucosamine 1_carboxyvinyltransferase EC 2.5.1.7	UDP_N_acetylglucosamine diphosphorylase N_acetylglucosamine_1_phosphate uridyltransferase	EC 2.5.1.7	cell wall breakdown and synthesis
>6666666_1469788_peg_.2303	1830	Glutamine__fructose_6_phosphate aminotransferase isomerizing EC 2.6.1.16	glutamine___fructose_6_phosphate transaminase L_glutamineD_fructose_6_phosphate isomerase	EC 2.6.1.16	cell wall breakdown and synthesis
>6666666_1469788_peg_.239	1377	N_acetylglucosamine_1_phosphate uridyltransferase EC 2.7.7.23 Glucosamine_1_phosphate N_acetyltransferase EC 2.3.1.157	aka N_acetylglucosamine_1_phosphate uridyltransferase	EC 2.7.7.23	cell wall breakdown and synthesis
>6666666_1469788_peg_.2400	915	UDP_N_acetylenolpyruvoylglucosamine reductase EC 1.3.1.98	UDP_N_acetylmuramate dehydrogenase	EC 1.3.1.98	cell wall breakdown and synthesis
>6666666_1469788_peg_.465	657	N_acetylmuramoyl_L_alanine amidase EC 3.5.1.28	N_acetylmuramoyl_L_alanine amidase	EC 3.5.1.28	cell wall breakdown and synthesis
>6666666_1469788_peg_.478	720	N_acetylmuramoyl_L_alanine amidase EC 3.5.1.28	N_acetylmuramoyl_L_alanine amidase	EC 3.5.1.28	cell wall breakdown and synthesis
>6666666_1469788_peg_.535	252	Membrane protein insertion efficiency factor YidD	Membrane protein insertion efficiency factor YidD	NA	cell wall breakdown and synthesis
>6666666_1469788_peg_.605	1263	UDP_N_acetylglucosamine 1_carboxyvinyltransferase EC 2.5.1.7	UDP_N_acetylglucosamine diphosphorylase N_acetylglucosamine_1_phosphate uridyltransferase	EC 2.5.1.7	cell wall breakdown and synthesis
>6666666_1469788_peg_.707	1689	N_acetylmuramoyl_L_alanine amidase EC 3.5.1.28	N_acetylmuramoyl_L_alanine amidase	EC 3.5.1.28	cell wall breakdown and synthesis
>6666666_1469788_peg_.733	552	Soluble lytic murein transglycosylase EC 4.2.2.n1	Soluble lytic murein transglycosylase	EC 4.2.2.n1	cell wall breakdown and synthesis
>6666666_1469788_peg_.1155	1137	N_acetylglucosamine_6_phosphate deacetylase EC 3.5.1.25	N_Acetyl_D_glucosamine_6_phosphate amidohydrolase N_acetylglucosamine_6_phosphate deacetylase	EC 3.5.1.25	cell wall breakdown and synthesis glycoproteinorcell wall breakdown	also produces acetate
>6666666_1469788_peg_.1156	750	Glucosamine_6_phosphate deaminase EC 3.5.99.6	glucosamine_6_phosphate deaminase Glucosamine_6_P deaminase	EC 3.5.99.6	cell wall breakdown and synthesis glycoproteinorcell wall breakdown
>6666666_1469788_peg_.2304	1347	Phosphoglucosamine mutase EC 5.4.2.10	phosphoglucosamine mutase	EC 5.4.2.10	cell wall breakdown and synthesis glycoproteinorcell wall breakdown
>6666666_1469788_peg_.1370	1047	Murein endolytic transglycosylase MltG	Murein endolytic transglycosylase MltG	NA	cell wall synthesis
>6666666_1469788_peg_.1564	1563	Peptidoglycan lipid II flippase MurJ	Peptidoglycan lipid II flippase MurJ	NA	cell wall synthesis
>6666666_1469788_peg_.175	1299	Peptidoglycan lipid II flippase MurJ	Peptidoglycan lipid II flippase MurJ	NA	cell wall synthesis
>6666666_1469788_peg_.1965	1548	Peptidoglycan lipid II flippase MurJ	Peptidoglycan lipid II flippase MurJ	NA	cell wall synthesis
>6666666_1469788_peg_.2070	2595	Chaperone protein ClpB ATP_dependent unfoldase	Chaperone protein ClpB ATP_dependent unfoldase	NA	chaperone
>6666666_1469788_peg_.487	1029	Chemotaxis response regulator protein_glutamate methylesterase CheB EC 3.1.1.61	Chemotaxis response regulator protein_glutamate methylesterase CheB	EC 3.1.1.61	chemotaxis
>6666666_1469788_peg_.489	483	Chemotaxis protein CheD	Chemotaxis protein CheD	NA	chemotaxis
>6666666_1469788_peg_.492	354	Chemotaxis regulator _ transmits chemoreceptor signals to flagellar motor components CheY	Chemotaxis regulator _ transmits chemoreceptor signals to flagellar motor components CheY	NA	chemotaxis
>6666666_1469788_peg_.1279	882	N_acetyl_D_glucosamine ABC transporter permease protein 1	N_acetyl_D_glucosamine ABC transporter permease protein 1	NA	chitin utilization
>6666666_1469788_peg_.725	384	Holo_acyl_carrier_protein synthase EC 2.7.8.7	Holo_acyl_carrier_protein synthase	EC 2.7.8.7	CoA metabolism fatty acid metabolism
>6666666_1469788_peg_.2366	894	Cobalt_zinc_cadmium resistance protein	Cobalt_zinc_cadmium resistance protein	NA	cobalt zinc resistance
>6666666_1469788_peg_.582	606	Acyl_phosphateglycerol_3_phosphate O_acyltransferase PlsY EC 2.3.1.n3	Acyl_phosphateglycerol_3_phosphate O_acyltransferase PlsY	EC 2.3.1.n3	conversion of acyl_acyl carrier protein to acylphosphate	conversion of acyl_acyl carrier protein to acylphosphate httpsororwww.sciencedirect.comorscienceorarticleorpiiorS002192582076713X
>6666666_1469788_peg_.779	972	Ribonucleotide reductase of class Ib aerobic beta subunit EC 1.17.4.1	Ribonucleotide reductase of class Ib aerobic alpha subunit	EC 1.17.4.1	convert ribonucleoside to deoxyribonucleosides	vitamin B12 dependent
>6666666_1469788_peg_.780	2100	Ribonucleotide reductase of class Ib aerobic alpha subunit EC 1.17.4.1	Ribonucleotide reductase of class Ib aerobic alpha subunit	EC 1.17.4.1	convert ribonucleoside to deoxyribonucleosides	vitamin B12 dependent
>6666666_1469788_peg_.1440	309	Cytoplasmic copper homeostasis protein CutC	Cytoplasmic copper homeostasis protein CutC	NA	Copper metabolism
>6666666_1469788_peg_.1681	216	CopperI chaperone CopZ	CopperI chaperone CopZ	NA	Copper metabolism
>6666666_1469788_peg_.936	219	CopperI chaperone CopZ	CopperI chaperone CopZ	NA	Copper metabolism
>6666666_1469788_peg_.1504	441	Methylthioadenosine deaminase EC 3.5.4.31	Methylthioadenosine deaminase	EC 3.5.4.31	cysteine and methionine metabolism
>6666666_1469788_peg_.46	1110	S_methyl_5_thioribose_1_phosphate isomerase EC 5.3.1.23	S_methyl_5_thioribose_1_phosphate isomerase	EC 5.3.1.23	cysteine and methionine metabolism
>6666666_1469788_peg_.867	1212	Methylthioadenosine deaminase EC 3.5.4.31	Methylthioadenosine deaminase	EC 3.5.4.31	cysteine and methionine metabolism
>6666666_1469788_peg_.1095	1128	Alanine racemase EC 5.1.1.1	Alanine racemase	EC 5.1.1.1	D amino acid metabolism
>6666666_1469788_peg_.1126	1068	D_alanine__D_alanine ligase EC 6.3.2.4	D_alanine___D_alanine ligase alaninealanine ligase ADP_forming	EC 6.3.2.4	D amino acid metabolism
>6666666_1469788_peg_.728	1170	Alanine racemase EC 5.1.1.1	Alanine racemase	EC 5.1.1.1	D amino acid metabolism
>6666666_1469788_peg_.1433	966	Oligopeptide ABC transporter ATP_binding protein OppF TC 3.A.1.5.1	Oligopeptide ABC transporter ATP_binding protein OppD	TC 3.A.1.5.1	dipeptide transport
>6666666_1469788_peg_.1435	1572	Oligopeptide ABC transporter substrate_binding protein OppA TC 3.A.1.5.1	Oligopeptide ABC transporter ATP_binding protein OppD	TC 3.A.1.5.1	dipeptide transport
>6666666_1469788_peg_.1436	858	Dipeptide ABC transporter permease protein DppC TC 3.A.1.5.2	Dipeptide ABC transporter permease protein DppB	TC 3.A.1.5.2	dipeptide transport
>6666666_1469788_peg_.1437	939	Dipeptide ABC transporter permease protein DppB TC 3.A.1.5.2	Dipeptide ABC transporter permease protein DppB	TC 3.A.1.5.2	dipeptide transport
>6666666_1469788_peg_.1511	1656	Oligopeptide ABC transporter substrate_binding protein OppA TC 3.A.1.5.1	Oligopeptide ABC transporter ATP_binding protein OppD	TC 3.A.1.5.1	dipeptide transport
>6666666_1469788_peg_.1513	942	Oligopeptide ABC transporter permease protein OppB TC 3.A.1.5.1	Oligopeptide ABC transporter ATP_binding protein OppD	TC 3.A.1.5.1	dipeptide transport
>6666666_1469788_peg_.1514	1032	Oligopeptide ABC transporter permease protein OppC TC 3.A.1.5.1	Oligopeptide ABC transporter ATP_binding protein OppD	TC 3.A.1.5.1	dipeptide transport
>6666666_1469788_peg_.1515	1026	Oligopeptide ABC transporter ATP_binding protein OppD TC 3.A.1.5.1	Oligopeptide ABC transporter ATP_binding protein OppD	TC 3.A.1.5.1	dipeptide transport
>6666666_1469788_peg_.1516	954	Oligopeptide ABC transporter ATP_binding protein OppF TC 3.A.1.5.1	Oligopeptide ABC transporter ATP_binding protein OppD	TC 3.A.1.5.1	dipeptide transport
>6666666_1469788_peg_.569	1461	Sucrose phosphorylase EC 2.4.1.7	Sucrose phosphorylase	EC 2.4.1.7	disaccharide utilization
>6666666_1469788_peg_.1618	249	Sucrose_6_phosphate hydrolase EC 3.2.1.26	Sucrose_6_phosphate hydrolase	EC 3.2.1.26	disaccharide utilization trehalose metabolism
>6666666_1469788_peg_.2182	708	beta_fructofuranosidase EC 3.2.1.26	Sucrose_6_phosphate hydrolase	EC 3.2.1.26	disaccharide utilization trehalose metabolism
>6666666_1469788_peg_.2260	1434	Sucrose_6_phosphate hydrolase EC 3.2.1.26	Sucrose_6_phosphate hydrolase	EC 3.2.1.26	disaccharide utilization trehalose metabolism
>6666666_1469788_peg_.669	1449	Sucrose_6_phosphate hydrolase EC 3.2.1.26	Sucrose_6_phosphate hydrolase	EC 3.2.1.26	disaccharide utilization trehalose metabolism
>6666666_1469788_peg_.1785	996	3prime_to_5prime oligoribonuclease A Bacillus type	3prime_to_5prime oligoribonuclease A Bacillus type	NA	DNA metabolism
>6666666_1469788_peg_.1833	3126	Exonuclease SbcC	Exonuclease SbcC	NA	DNA metabolism
>6666666_1469788_peg_.1970	1767	Single_stranded_DNA_specific exonuclease RecJ	Single_stranded_DNA_specific exonuclease RecJ	NA	DNA metabolism
>6666666_1469788_peg_.1345	759	DNA translocase FtsK	DNA translocase FtsK	NA	DNA recombination
>6666666_1469788_peg_.1725	774	DNA recombination and repair protein RecO	DNA recombination and repair protein RecO	NA	DNA recombination
>6666666_1469788_peg_.1575	438	Single_stranded DNA_binding protein	Single_stranded DNA_binding protein	NA	DNA repair
>6666666_1469788_peg_.204	2778	Transcription_repair coupling factor	Transcription_repair coupling factor	NA	DNA repair
>6666666_1469788_peg_.2046	1071	DNA integrity scanning protein DisA	DNA integrity scanning protein DisA	NA	DNA repair
>6666666_1469788_peg_.2284	1116	DNA recombination and repair protein RecF	DNA recombination and repair protein RecF	NA	DNA repair
>6666666_1469788_peg_.410	993	Transcription_repair coupling factor	Transcription_repair coupling factor	NA	DNA repair
>6666666_1469788_peg_.519	447	Single_stranded DNA_binding protein	Single_stranded DNA_binding protein	NA	DNA repair
>6666666_1469788_peg_.76	216	Exodeoxyribonuclease VII small subunit EC 3.1.11.6	Exodeoxyribonuclease VII large subunit	EC 3.1.11.6	DNA repair	preference for single strand DNA
>6666666_1469788_peg_.77	1206	Exodeoxyribonuclease VII large subunit EC 3.1.11.6	Exodeoxyribonuclease VII large subunit	EC 3.1.11.6	DNA repair	preference for single strand DNA
>6666666_1469788_peg_.802	636	Single_stranded DNA_binding protein	Single_stranded DNA_binding protein	NA	DNA repair
>6666666_1469788_peg_.834	627	SOS_response repressor and protease LexA EC 3.4.21.88	SOS_response repressor and protease LexA	EC 3.4.21.88	DNA repair
>6666666_1469788_peg_.889	546	SOS_response repressor and protease LexA EC 3.4.21.88	SOS_response repressor and protease LexA	EC 3.4.21.88	DNA repair
>6666666_1469788_peg_.1453	777	Competence protein F homolog phosphoribosyltransferase domain protein YhgH required for utilization of DNA as sole source of carbon and energy	Competence protein F homolog phosphoribosyltransferase domain protein YhgH required for utilization of DNA as sole source of carbon and energy	NA	DNA utilization
>6666666_1469788_peg_.1665	861	Rossmann fold nucleotide_binding protein Smf possibly involved in DNA uptake	Rossmann fold nucleotide_binding protein Smf possibly involved in DNA uptake	NA	DNA utilization
>6666666_1469788_peg_.1048	189	Ferredoxin	Ferredoxin	NA	electron transfer
>6666666_1469788_peg_.11	477	Flavodoxin	Flavodoxin	NA	electron transfer
>6666666_1469788_peg_.1243	1755	Fe_S oxidoreductase	Fe_S oxidoreductase	NA	electron transfer
>6666666_1469788_peg_.1472	879	Electron transport complex protein RnfG	Electron transport complex protein RnfG	NA	Electron transfer
>6666666_1469788_peg_.1473	609	Electron transport complex protein RnfE	Electron transport complex protein RnfE	NA	Electron transfer
>6666666_1469788_peg_.1474	576	Electron transport complex protein RnfA	Electron transport complex protein RnfA	NA	Electron transfer
>6666666_1469788_peg_.1475	675	Electron transport complex protein RnfB	Electron transport complex protein RnfB	NA	Electron transfer
>6666666_1469788_peg_.1836	678	Sulfite reductase assimilatory_type EC 1.8._._	Fe_S OXIDOREDUCTASE	EC 1.8._._	electron transfer
>6666666_1469788_peg_.1840	318	Thioredoxin	Thioredoxin	NA	electron transfer	The primary function of Thioredoxin Trx is the reduction of oxidized cysteine residues and the cleavage of disulfide bonds
>6666666_1469788_peg_.1915	171	Ferredoxin	Ferredoxin	NA	electron transfer
>6666666_1469788_peg_.232	171	Ferredoxin	Ferredoxin	NA	electron transfer
>6666666_1469788_peg_.2407	1773	Periplasmic FeFe hydrogenase large subunit EC 1.12.7.2	Periplasmic FeFe hydrogenase large subunit	EC 1.12.7.2	electron transfer
>6666666_1469788_peg_.2432	435	Flavodoxin	Flavodoxin	NA	electron transfer
>6666666_1469788_peg_.374	1956	Periplasmic FeFe hydrogenase large subunit EC 1.12.7.2	Periplasmic FeFe hydrogenase large subunit	EC 1.12.7.2	electron transfer
>6666666_1469788_peg_.618	1056	FeFe_hydrogenase maturation protein HydE	FeFe_hydrogenase maturation protein HydE	NA	electron transfer
>6666666_1469788_peg_.62	1335	Pyridine nucleotide_disulfide oxidoreductase NADH dehydrogenase EC 1.6.99.3	NADH dehydrogenase NADHubiquinone reductase	EC 1.6.99.3	electron transfer	outdated code should be 7.1.1.2
>6666666_1469788_peg_.620	1188	FeFe_hydrogenase maturation protein HydF	FeFe_hydrogenase maturation protein HydF	NA	electron transfer
>6666666_1469788_peg_.829	318	Thioredoxin	Thioredoxin	NA	electron transfer	The primary function of Thioredoxin Trx is the reduction of oxidized cysteine residues and the cleavage of disulfide bonds
>6666666_1469788_peg_.911	675	Sulfite reductase assimilatory_type EC 1.8._._	Fe_S OXIDOREDUCTASE	EC 1.8._._	electron transfer
>6666666_1469788_peg_.931	1164	Electron transport complex protein RnfC	Electron transport complex protein RnfC	NA	Electron transfer
>6666666_1469788_peg_.921	228	Acyl carrier protein	Acyl carrier protein	NA	fatty acid synthesis	up to 0.25% of proteins in E coli
>6666666_1469788_peg_.104	762	Flagellar hook protein FlgE	Flagellar hook protein FlgE	NA	flagella
>6666666_1469788_peg_.107	2058	Flagellar biosynthesis protein FlhA	Flagellar biosynthesis protein FlhA	NA	flagella
>6666666_1469788_peg_.108	1824	Flagellar biosynthesis protein FlhB	Flagellar biosynthesis protein FlhB	NA	flagella
>6666666_1469788_peg_.109	270	Flagellar biosynthesis protein FliQ	Flagellar biosynthesis protein FliQ	NA	flagella
>6666666_1469788_peg_.110	669	Flagellar biosynthesis protein FliP	Flagellar biosynthesis protein FliP	NA	flagella
>6666666_1469788_peg_.260	510	Flagellar basal_body rod modification protein FlgD	Flagellar basal_body rod modification protein FlgD	NA	flagella
>6666666_1469788_peg_.261	849	Flagellar hook protein FlgE	Flagellar hook protein FlgE	NA	flagella
>6666666_1469788_peg_.262	798	Flagellar motor rotation protein MotA	Flagellar motor rotation protein MotA	NA	flagella
>6666666_1469788_peg_.263	729	Flagellar motor rotation protein MotB	Flagellar motor rotation protein MotB	NA	flagella
>6666666_1469788_peg_.817	327	Flagellum_specific ATP synthase FliI	Flagellum_specific ATP synthase FliI	NA	flagella
>6666666_1469788_peg_.819	1059	Flagellar motor switch protein FliG	Flagellar motor switch protein FliG	NA	flagella
>6666666_1469788_peg_.822	405	Flagellar basal_body rod protein FlgC	Flagellar basal_body rod protein FlgC	NA	flagella
>6666666_1469788_peg_.823	324	Flagellar basal_body rod protein FlgB	Flagellar basal_body rod protein FlgB	NA	flagella
>6666666_1469788_peg_.1248	666	Formate__tetrahydrofolate ligase EC 6.3.4.3	monofunctional C1_tetrahydrofolate synthase	EC 6.3.4.3	folate
>6666666_1469788_peg_.1420	882	510_methylenetetrahydrofolate reductase EC 1.5.1.20	510_methylenetetrahydrofolate reductase	EC 1.5.1.20	folate
>6666666_1469788_peg_.1421	681	510_methylenetetrahydrofolate reductase small subunit EC 1.5.1.20	510_methylenetetrahydrofolate reductase	EC 1.5.1.20	folate
>6666666_1469788_peg_.1422	873	Methenyltetrahydrofolate cyclohydrolase EC 3.5.4.9 Methylenetetrahydrofolate dehydrogenase NADP EC 1.5.1.5	Methenyltetrahydrofolate cyclohydrolase	EC 3.5.4.9	folate
>6666666_1469788_peg_.1423	633	Formiminotetrahydrofolate cyclodeaminase EC 4.3.1.4	Formiminotetrahydrofolate cyclodeaminase	EC 4.3.1.4	folate
>6666666_1469788_peg_.1424	969	Formate__tetrahydrofolate ligase EC 6.3.4.3	monofunctional C1_tetrahydrofolate synthase	EC 6.3.4.3	folate
>6666666_1469788_peg_.1602	573	5_formyltetrahydrofolate cyclo_ligase EC 6.3.3.2	5_formyltetrahydrofolate cyclo_ligase	EC 6.3.3.2	folate
>6666666_1469788_peg_.1882	1311	Dihydrofolate synthase EC 6.3.2.12 Folylpolyglutamate synthase EC 6.3.2.17	Dihydrofolate synthase	EC 6.3.2.12	folate
>6666666_1469788_peg_.2177	792	Dihydropteroate synthase EC 2.5.1.15	Dihydropteroate synthase	EC 2.5.1.15	folate
>6666666_1469788_peg_.2178	573	GTP cyclohydrolase I EC 3.5.4.16 type 1	GTP cyclohydrolase I	EC 3.5.4.16	folate
>6666666_1469788_peg_.2184	819	2_amino_4_hydroxy_6_hydroxymethyldihydropteridine pyrophosphokinase EC 2.7.6.3	2_amino_4_hydroxy_6_hydroxymethyldihydropteridine diphosphokinase	EC 2.7.6.3	folate
>6666666_1469788_peg_.2253	1548	Aminobenzoyl_glutamate transport protein	Aminobenzoyl_glutamate transport protein	NA	folate	p_Aminobenzoate is a constituent of and a precursor for the biosynthesis of folic acid
>6666666_1469788_peg_.2294	1563	Aminobenzoyl_glutamate transport protein	Aminobenzoyl_glutamate transport protein	NA	folate	p_Aminobenzoate is a constituent of and a precursor for the biosynthesis of folic acid
>6666666_1469788_peg_.2438	585	Para_aminobenzoate synthase amidotransferase component EC 2.6.1.85	Para_aminobenzoate synthase amidotransferase component	EC 2.6.1.85	folate
>6666666_1469788_peg_.2439	1350	Para_aminobenzoate synthase aminase component EC 2.6.1.85	Para_aminobenzoate synthase amidotransferase component	EC 2.6.1.85	folate
>6666666_1469788_peg_.2440	741	Aminodeoxychorismate lyase EC 4.1.3.38	Aminodeoxychorismate lyase	EC 4.1.3.38	folate
>6666666_1469788_peg_.540	1701	Aminobenzoyl_glutamate transport protein	Aminobenzoyl_glutamate transport protein	NA	folate	p_Aminobenzoate is a constituent of and a precursor for the biosynthesis of folic acid
>6666666_1469788_peg_.2401	798	Formate efflux transporter FocA	Formate efflux transporter FocA	NA	formate transport
>6666666_1469788_peg_.2402	870	Formate efflux transporter FocA	Formate efflux transporter FocA	NA	formate transport
>6666666_1469788_peg_.1620	972	Fructokinase EC 2.7.1.4	fructokinase	EC 2.7.1.4	fructose and mannose
>6666666_1469788_peg_.1626	936	1_phosphofructokinase EC 2.7.1.56	1_phosphofructokinase	EC 2.7.1.56	fructose and mannose
>6666666_1469788_peg_.1639	1737	Phosphomannomutase EC 5.4.2.8	Phosphomannomutase	EC 5.4.2.8	fructose and mannose
>6666666_1469788_peg_.2258	969	Fructokinase EC 2.7.1.4	fructokinase	EC 2.7.1.4	fructose and mannose
>6666666_1469788_peg_.2259	933	1_phosphofructokinase EC 2.7.1.56	1_phosphofructokinase	EC 2.7.1.56	fructose and mannose
>6666666_1469788_peg_.570	957	Fructokinase EC 2.7.1.4	fructokinase	EC 2.7.1.4	fructose and mannose
>6666666_1469788_peg_.2099	477	PTS system N_acetylgalactosamine_specific IIB component	PTS system N_acetylgalactosamine_specific IIB component	NA	galactosamine transport
>6666666_1469788_peg_.2101	846	PTS system galactosamine_specific IID component	PTS system galactosamine_specific IID component	NA	galactosamine transport
>6666666_1469788_peg_.1046	876	Tagatose 16_bisphosphate aldolase EC 4.1.2.40	Tagatose 16_bisphosphate aldolase	EC 4.1.2.40	galactose metabolism
>6666666_1469788_peg_.164	1164	Galactokinase EC 2.7.1.6	Galactokinase	EC 2.7.1.6	galactose metabolism
>6666666_1469788_peg_.166	1497	Galactose_1_phosphate uridylyltransferase EC 2.7.7.10	Galactose_1_phosphate uridylyltransferase	EC 2.7.7.10	galactose metabolism
>6666666_1469788_peg_.121	1248	UDP_glucose 6_dehydrogenase EC 1.1.1.22	UDP_glucose 6_dehydrogenase	EC 1.1.1.22	Glucuronate – pentose interconversions
>6666666_1469788_peg_.1483	1167	UDP_glucose 6_dehydrogenase EC 1.1.1.22	UDP_glucose 6_dehydrogenase	EC 1.1.1.22	Glucuronate – pentose interconversions
>6666666_1469788_peg_.634	717	Diacylglycerol kinase EC 2.7.1.107	Diacylglycerol kinase	EC 2.7.1.107	glycerolipid metabolism glycerophospholipids metabolism
>6666666_1469788_peg_.690	597	Acyl_CoA1_acyl_sn_glycerol_3_phosphate acyltransferase EC 2.3.1.51	Acyl_CoA1_acyl_sn_glycerol_3_phosphate acyltransferase	EC 2.3.1.51	glycerolipid metabolism glycerophospholipids metabolism
>6666666_1469788_peg_.2012	735	Glycerophosphoryl diester phosphodiesterase EC 3.1.4.46	Glycerophosphoryl diester phosphodiesterase	EC 3.1.4.46	Glycerophospholipid metabolism
>6666666_1469788_peg_.1008	780	Phosphatidate cytidylyltransferase EC 2.7.7.41	Phosphatidate cytidylyltransferase	EC 2.7.7.41	glycerophospholipids metabolism
>6666666_1469788_peg_.1100	924	Lysophospholipase L2 EC 3.1.1.5	Lysophospholipase	EC 3.1.1.5	glycerophospholipids metabolism
>6666666_1469788_peg_.1342	543	CDP_diacylglycerol__glycerol_3_phosphate 3_phosphatidyltransferase EC 2.7.8.5	CDP_diacylglycerol__glycerol_3_phosphate 3_phosphatidyltransferase	EC 2.7.8.5	glycerophospholipids metabolism
>6666666_1469788_peg_.1685	1539	Glycerol kinase EC 2.7.1.30	Glycerol kinase	EC 2.7.1.30	glycerophospholipids metabolism
>6666666_1469788_peg_.2232	1413	Glycerol_3_phosphate dehydrogenase EC 1.1.5.3	Glycerol_3_phosphate dehydrogenase	EC 1.1.5.3	glycerophospholipids metabolism
>6666666_1469788_peg_.581	1023	Glycerol_3_phosphate dehydrogenase NADP EC 1.1.1.94	Glycerol_3_phosphate dehydrogenase NADP	EC 1.1.1.94	glycerophospholipids metabolism
>6666666_1469788_peg_.1419	1398	Dihydrolipoamide dehydrogenase EC 1.8.1.4	dihydrolipoamide dehydrogenase	EC 1.8.1.4	glycine_serine_threonine
>6666666_1469788_peg_.71	759	L_serine dehydratase beta subunit EC 4.3.1.17	L_serine ammonia_lyase	EC 4.3.1.17	glycine_serine_threonine
>6666666_1469788_peg_.72	882	L_serine dehydratase alpha subunit EC 4.3.1.17	L_serine ammonia_lyase	EC 4.3.1.17	glycine_serine_threonine
>6666666_1469788_peg_.1940	729	Phosphoserine phosphatase EC 3.1.3.3	Phosphoserine phosphatase	EC 3.1.3.3	glycine_serine_threonine amino acid synthesis
>6666666_1469788_peg_.1569	2013	14_alpha_glucan glycogen branching enzyme GH_13_type EC 2.4.1.18	14_alpha_glucan glycogen branching enzyme GH_13_type	EC 2.4.1.18	glycogen synthesis
>6666666_1469788_peg_.1570	1152	Glucose_1_phosphate adenylyltransferase EC 2.7.7.27	Glucose_1_phosphate adenylyltransferase	EC 2.7.7.27	glycogen synthesis
>6666666_1469788_peg_.1572	1452	Glycogen synthase ADP_glucose transglucosylase EC 2.4.1.21	Glycogen synthase	EC 2.4.1.21	glycogen synthesis
>6666666_1469788_peg_.1573	2424	Glycogen phosphorylase EC 2.4.1.1	Glycogen phosphorylase	EC 2.4.1.1	glycogen synthesis
>6666666_1469788_peg_.1208	1008	NAD_dependent glyceraldehyde_3_phosphate dehydrogenase EC 1.2.1.12	glyceraldehyde_3_phosphate dehydrogenase	EC 1.2.1.12	glycolysis
>6666666_1469788_peg_.1209	1200	Phosphoglycerate kinase EC 2.7.2.3	phosphoglycerate kinase	EC 2.7.2.3	glycolysis
>6666666_1469788_peg_.1210	744	Triosephosphate isomerase EC 5.3.1.1	triosephosphate isomerase	EC 5.3.1.1	glycolysis
>6666666_1469788_peg_.1211	1527	23_bisphosphoglycerate_independent phosphoglycerate mutase EC 5.4.2.12	23_bisphosphoglycerate_independent phosphoglycerate mutase	EC 5.4.2.12	glycolysis
>6666666_1469788_peg_.1212	711	Enolase EC 4.2.1.11	enolase	EC 4.2.1.11	glycolysis
>6666666_1469788_peg_.1347	429	COG1180 Radical SAM Pyruvate_formate lyase_activating enzyme like	COG1180 Radical SAM Pyruvate_formate lyase_activating enzyme like	NA	glycolysis
>6666666_1469788_peg_.1348	465	COG1180 Radical SAM Pyruvate_formate lyase_activating enzyme like	COG1180 Radical SAM Pyruvate_formate lyase_activating enzyme like	NA	glycolysis
>6666666_1469788_peg_.1480	1962	Fructose_16_bisphosphatase Bacillus type EC 3.1.3.11	fructose_16_bisphosphatase	EC 3.1.3.11	glycolysis
>6666666_1469788_peg_.1481	3543	Pyruvate_flavodoxin oxidoreductase	Pyruvate_flavodoxin oxidoreductase	NA	glycolysis	from RAST
>6666666_1469788_peg_.152	864	Fructose_bisphosphate aldolase class II EC 4.1.2.13	Aldolase	EC 4.1.2.13	glycolysis
>6666666_1469788_peg_.1534	945	L_lactate dehydrogenase EC 1.1.1.27	L_lactate dehydrogenase	EC 1.1.1.27	glycolysis
>6666666_1469788_peg_.1581	744	Pyruvate formate_lyase activating enzyme EC 1.97.1.4	Pyruvate formate_lyase activating enzyme	EC 1.97.1.4	glycolysis
>6666666_1469788_peg_.1600	504	Ribonucleotide reductase of class III anaerobic activating protein EC 1.97.1.4	Pyruvate formate_lyase activating enzyme	EC 1.97.1.4	glycolysis
>6666666_1469788_peg_.173	960	6_phosphofructokinase EC 2.7.1.11	6_phosphofructokinase	EC 2.7.1.11	glycolysis	also in breakdown of glycoproteins
>6666666_1469788_peg_.174	1752	Pyruvate kinase EC 2.7.1.40 Phosphohistidine swiveling domain	pyruvate kinase	EC 2.7.1.40	glycolysis
>6666666_1469788_peg_.2337	1008	Phosphateacyl_ACP acyltransferase PlsX EC 2.3.1.n2	Phosphateacyl_ACP acyltransferase PlsX	EC 2.3.1.n2	glycolysis
>6666666_1469788_peg_.2340	1197	Acetate kinase EC 2.7.2.1	acetate kinase	EC 2.7.2.1	glycolysis
>6666666_1469788_peg_.2392	1122	Oxaloacetate decarboxylase beta chain EC 4.1.1.3	oxaloacetate decarboxylase 2 chains	EC 4.1.1.3	glycolysis	outdated code
>6666666_1469788_peg_.2430	3531	Pyruvate_flavodoxin oxidoreductase	Pyruvate_flavodoxin oxidoreductase	NA	glycolysis	from RAST
>6666666_1469788_peg_.244	813	Phosphoenolpyruvate synthase regulatory protein	Phosphoenolpyruvate synthase regulatory protein	NA	glycolysis
>6666666_1469788_peg_.329	1002	Fructose_16_bisphosphatase GlpX type EC 3.1.3.11	fructose_16_bisphosphatase	EC 3.1.3.11	glycolysis
>6666666_1469788_peg_.358	1401	Glucose_6_phosphate isomerase EC 5.3.1.9	glucose_6_phosphate Isomerase	EC 5.3.1.9	glycolysis
>6666666_1469788_peg_.686	642	Phosphoglycerate mutase EC 5.4.2.11	23_bisphosphoglycerate_independent phosphoglycerate mutase	EC 5.4.2.11	glycolysis
>6666666_1469788_peg_.1101	1146	Pyruvate formate_lyase EC 2.3.1.54	pyruvate formate lyase formate_acetyl_transferase propanoyl_CoAformate C_propanoyltransferase formate C_acetyltransferase	EC 2.3.1.54	glycolysis amino acid breakdown	requires thiamine vit B1
>6666666_1469788_peg_.288	2649	Acetaldehyde dehydrogenase EC 1.2.1.10 Alcohol dehydrogenase EC 1.1.1.1	Acetaldehyde dehydrogenase	EC 1.2.1.10	glycolysis butyrate synthesis
>6666666_1469788_peg_.773	1305	L_aspartate oxidase EC 1.4.3.16	L_aspartate oxidase	EC 1.4.3.16	glycolysis L_Asparate centric	uses fumarate as electron acceptor under anaerobic conditions See Bossi et al. Biochemistry 2002 41 9 3018–3024
>6666666_1469788_peg_.1890	921	Aldehyde dehydrogenase EC 1.2.1.3	aldehyde dehydrogenase	EC 1.2.1.3	glycolysis synthesis Vitamin B5 polyamine breakdown	putrescine to butyrate
>6666666_1469788_peg_.196	1407	6_phospho_beta_glucosidase EC 3.2.1.86	6_phospho_beta_glucosidase	EC 3.2.1.86	glycoside breakdown	glycoside is monosaccharide linked to another compound usually phenolic httpsororwww.sciencedirect.comortopicsorpharmacology_toxicology_and_pharmaceutical_scienceorglycoside
>6666666_1469788_peg_.1878	2385	Cadmium zinc and cobalt_transporting P_type ATPase EC 3.6.3.3 EC 3.6.3.5	Lead cadmium zinc and mercury transporting ATPase	EC 3.6.3.3	heavy metal transport	outdated code now 7.2.2.21
>6666666_1469788_peg_.2246	2706	Lead cadmium zinc and mercury transporting ATPase EC 3.6.3.3 EC 3.6.3.5 Copper_translocating P_type ATPase EC 3.6.3.4	Lead cadmium zinc and mercury transporting ATPase	EC 3.6.3.3	heavy metal transport	outdated code now 7.2.2.21
>6666666_1469788_peg_.1000	789	Chromosome plasmid partitioning protein ParA	Chromosome plasmid partitioning protein ParA	NA	housekeeping
>6666666_1469788_peg_.1059	726	Segregation and condensation protein A	Segregation and condensation protein A	NA	housekeeping
>6666666_1469788_peg_.1066	2562	Multimodular transpeptidase_transglycosylase EC 2.4.1.129 EC 3.4._._	Cell division protein FtsI Peptidoglycan synthetase	EC 2.4.1.129	housekeeping
>6666666_1469788_peg_.1084	2085	DNA topoisomerase I EC 5.99.1.2	DNA topoisomerase I	EC 5.99.1.2	housekeeping
>6666666_1469788_peg_.1130	1977	Cell division_associated ATP_dependent zinc metalloprotease FtsH	Cell division_associated ATP_dependent zinc metalloprotease FtsH	NA	housekeeping
>6666666_1469788_peg_.114	687	Cell_division_associated ABC_transporter_like signaling protein FtsE	Cell_division_associated ABC_transporter_like signaling protein FtsE	NA	housekeeping
>6666666_1469788_peg_.1205	876	33 kDa chaperonin HslO	33 kDa chaperonin HslO	NA	housekeeping
>6666666_1469788_peg_.1225	426	Translation initiation factor 3	Translation initiation factor 3	NA	housekeeping
>6666666_1469788_peg_.1271	1638	DNA polymerase III subunits gamma and tau EC 2.7.7.7	DNA polymerase III beta subunit	EC 2.7.7.7	housekeeping
>6666666_1469788_peg_.1293	534	Signal peptidase I EC 3.4.21.89	Signal peptidase I	EC 3.4.21.89	housekeeping
>6666666_1469788_peg_.136	2169	DNA topoisomerase III EC 5.99.1.2	DNA topoisomerase I	EC 5.99.1.2	housekeeping
>6666666_1469788_peg_.1376	591	FKBP_type peptidyl_prolyl cis_trans isomerase SlyD EC 5.2.1.8	Cell division trigger factor	EC 5.2.1.8	housekeeping
>6666666_1469788_peg_.1460	2118	DNA topoisomerase III EC 5.99.1.2	DNA topoisomerase I	EC 5.99.1.2	housekeeping
>6666666_1469788_peg_.1529	4227	DNA polymerase III polC_type EC 2.7.7.7	DNA polymerase III beta subunit	EC 2.7.7.7	housekeeping
>6666666_1469788_peg_.1549	624	Type I restriction_modification system restriction subunit R EC 3.1.21.3	Type I restriction_modification system specificity subunit S	EC 3.1.21.3	housekeeping
>6666666_1469788_peg_.1568	996	Protein QmcA possibly involved in integral membrane quality control	Protein QmcA possibly involved in integral membrane quality control	NA	housekeeping
>6666666_1469788_peg_.1586	2043	ATP_dependent DNA helicase UvrDPcrA EC 3.6.4.12	Replicative DNA helicase DnaB	EC 3.6.4.12	housekeeping
>6666666_1469788_peg_.1603	2421	ATP_dependent protease La EC 3.4.21.53 Type II	ATP_dependent protease La Type I	EC 3.4.21.53	housekeeping	type example of peptidase family S16 degradation of short_lived and abnormal proteins in bacteria and mitochondria
>6666666_1469788_peg_.1648	1107	DNA polymerase IV EC 2.7.7.7	DNA polymerase III beta subunit	EC 2.7.7.7	housekeeping
>6666666_1469788_peg_.1688	1674	Ribonuclease J endonuclease and 5prime exonuclease	Ribonuclease J endonuclease and 5prime exonuclease	NA	housekeeping
>6666666_1469788_peg_.1707	126	Translation elongation factor Tu	Translation elongation factor Tu	NA	housekeeping
>6666666_1469788_peg_.172	2418	DNA polymerase III alpha subunit EC 2.7.7.7	DNA polymerase III beta subunit	EC 2.7.7.7	housekeeping
>6666666_1469788_peg_.1720	720	Multimodular transpeptidase_transglycosylase EC 2.4.1.129 EC 3.4._._	Cell division protein FtsI Peptidoglycan synthetase	EC 2.4.1.129	housekeeping
>6666666_1469788_peg_.1778	1296	Type I restriction_modification system restriction subunit R EC 3.1.21.3	Type I restriction_modification system specificity subunit S	EC 3.1.21.3	housekeeping
>6666666_1469788_peg_.1780	2115	Polyribonucleotide nucleotidyltransferase EC 2.7.7.8	Polyribonucleotide nucleotidyltransferase	EC 2.7.7.8	housekeeping
>6666666_1469788_peg_.1787	1947	Translation initiation factor 2	Translation initiation factor 2	NA	housekeeping
>6666666_1469788_peg_.1790	1053	Transcription termination protein NusA	Transcription termination protein NusA	NA	housekeeping
>6666666_1469788_peg_.1795	1173	Foldase protein PrsA precursor EC 5.2.1.8	Cell division trigger factor	EC 5.2.1.8	housekeeping
>6666666_1469788_peg_.1799	1662	Ribonuclease J endonuclease and 5prime exonuclease	Ribonuclease J endonuclease and 5prime exonuclease	NA	housekeeping
>6666666_1469788_peg_.183	1155	Chaperone protein DnaJ	Chaperone protein DnaJ	NA	housekeeping
>6666666_1469788_peg_.1834	1200	Exonuclease SbcD	Exonuclease SbcD	NA	housekeeping	DNA replication
>6666666_1469788_peg_.184	1839	Chaperone protein DnaK	Chaperone protein DnaK	NA	housekeeping
>6666666_1469788_peg_.185	564	Heat shock protein GrpE	Heat shock protein GrpE	NA	housekeeping
>6666666_1469788_peg_.189	1653	Translation elongation factor LepA	Translation elongation factor LepA	NA	housekeeping
>6666666_1469788_peg_.1943	441	Chaperone protein DnaJ	Chaperone protein DnaJ	NA	housekeeping
>6666666_1469788_peg_.1954	1872	Chaperone protein HtpG	Chaperone protein HtpG	NA	housekeeping
>6666666_1469788_peg_.1956	552	Holliday junction ATP_dependent DNA helicase RuvA EC 3.6.4.12	Replicative DNA helicase DnaB	EC 3.6.4.12	housekeeping
>6666666_1469788_peg_.1957	1017	Holliday junction ATP_dependent DNA helicase RuvB EC 3.6.4.12	Replicative DNA helicase DnaB	EC 3.6.4.12	housekeeping
>6666666_1469788_peg_.2104	2022	DNA ligase NAD EC 6.5.1.2	DNA ligase NAD	EC 6.5.1.2	housekeeping
>6666666_1469788_peg_.2117	1266	Type I restriction_modification system specificity subunit S	Type I restriction_modification system specificity subunit S	EC 3.1.21.3	housekeeping
>6666666_1469788_peg_.2119	411	Type I restriction_modification system DNA_methyltransferase subunit M EC 2.1.1.72	Type I restriction_modification system DNA_methyltransferase subunit M	EC 2.1.1.72	housekeeping
>6666666_1469788_peg_.2120	1359	Type I restriction_modification system DNA_methyltransferase subunit M EC 2.1.1.72	Type I restriction_modification system DNA_methyltransferase subunit M	EC 2.1.1.72	housekeeping
>6666666_1469788_peg_.2149	756	Peptidyl_prolyl cis_trans isomerase PpiC EC 5.2.1.8	Cell division trigger factor	EC 5.2.1.8	housekeeping
>6666666_1469788_peg_.2165	2355	ATP_dependent protease La EC 3.4.21.53 Type I	ATP_dependent protease La Type I	EC 3.4.21.53	housekeeping	type example of peptidase family S16 degradation of short_lived and abnormal proteins in bacteria and mitochondria
>6666666_1469788_peg_.2274	702	Ribonuclease III EC 3.1.26.3	Ribonuclease III	EC 3.1.26.3	housekeeping
>6666666_1469788_peg_.2276	3555	Chromosome partition protein smc	Chromosome partition protein smc	NA	housekeeping
>6666666_1469788_peg_.2282	654	DNA polymerase III beta subunit EC 2.7.7.7	DNA polymerase III beta subunit	EC 2.7.7.7	housekeeping
>6666666_1469788_peg_.2285	1902	DNA gyrase subunit B EC 5.99.1.3	DNA gyrase subunit B	EC 5.99.1.3	housekeeping
>6666666_1469788_peg_.2286	2427	DNA gyrase subunit A EC 5.99.1.3	DNA gyrase subunit B	EC 5.99.1.3	housekeeping
>6666666_1469788_peg_.2306	1416	Signal recognition particle receptor FtsY	Signal recognition particle receptor FtsY	NA	housekeeping
>6666666_1469788_peg_.2308	1353	Signal recognition particle protein Ffh	Signal recognition particle protein Ffh	NA	housekeeping
>6666666_1469788_peg_.231	933	Multimodular transpeptidase_transglycosylase EC 2.4.1.129 EC 3.4._._	Cell division protein FtsI Peptidoglycan synthetase	EC 2.4.1.129	housekeeping
>6666666_1469788_peg_.2394	1242	DNA polymerase III alpha subunit EC 2.7.7.7	DNA polymerase III beta subunit	EC 2.7.7.7	housekeeping
>6666666_1469788_peg_.2434	696	Peptidoglycan N_acetylglucosamine deacetylase EC 3.5.1._	Peptidoglycan N_acetylglucosamine deacetylase	EC 3.5.1._	housekeeping	resistance to lysozyme
>6666666_1469788_peg_.248	1404	Cell division_associated ATP_dependent zinc metalloprotease FtsH	Cell division_associated ATP_dependent zinc metalloprotease FtsH	NA	housekeeping
>6666666_1469788_peg_.28	597	Septum formation protein Maf	Septum formation protein Maf	NA	housekeeping
>6666666_1469788_peg_.285	525	Peptidyl_prolyl cis_trans isomerase EC 5.2.1.8	Cell division trigger factor	EC 5.2.1.8	housekeeping
>6666666_1469788_peg_.324	855	Peptide chain release factor N5_glutamine methyltransferase EC 2.1.1.297	Peptide chain release factor N5_glutamine methyltransferase	EC 2.1.1.297	housekeeping
>6666666_1469788_peg_.328	1485	Transcription termination factor Rho	Transcription termination factor Rho	NA	housekeeping
>6666666_1469788_peg_.348	531	Ribonuclease M5 EC 3.1.26.8	Ribonuclease M5	EC 3.1.26.8	housekeeping
>6666666_1469788_peg_.408	558	Translation elongation factor P	Translation elongation factor P	NA	housekeeping
>6666666_1469788_peg_.411	1005	Peptidyl_prolyl cis_trans isomerase PpiD EC 5.2.1.8	Cell division trigger factor	EC 5.2.1.8	housekeeping
>6666666_1469788_peg_.446	1386	DNA polymerase I EC 2.7.7.7	DNA polymerase III beta subunit	EC 2.7.7.7	housekeeping
>6666666_1469788_peg_.449	807	Chitooligosaccharide deacetylase EC 3.5.1._	Peptidoglycan N_acetylglucosamine deacetylase	EC 3.5.1._	housekeeping	resistance to lysozyme
>6666666_1469788_peg_.513	1329	Replicative DNA helicase DnaB EC 3.6.4.12	Replicative DNA helicase DnaB	EC 3.6.4.12	housekeeping
>6666666_1469788_peg_.528	774	Chromosome plasmid partitioning protein ParA	Chromosome plasmid partitioning protein ParA	NA	housekeeping
>6666666_1469788_peg_.536	342	Ribonuclease P protein component EC 3.1.26.5	Ribonuclease P protein component	EC 3.1.26.5	housekeeping
>6666666_1469788_peg_.538	1323	Chromosomal replication initiator protein DnaA	Chromosomal replication initiator protein DnaA	NA	housekeeping
>6666666_1469788_peg_.539	591	DNA polymerase III beta subunit EC 2.7.7.7	DNA polymerase III beta subunit	EC 2.7.7.7	housekeeping
>6666666_1469788_peg_.566	936	DNA polymerase III delta prime subunit EC 2.7.7.7	DNA polymerase III beta subunit	EC 2.7.7.7	housekeeping
>6666666_1469788_peg_.591	459	Ribonucleotide reductase transcriptional regulator NrdR	Ribonucleotide reductase transcriptional regulator NrdR	NA	housekeeping
>6666666_1469788_peg_.600	1149	Cell division protein FtsZ	Cell division protein FtsZ	NA	housekeeping
>6666666_1469788_peg_.607	1131	Peptidoglycan glycosyltransferase FtsW EC 2.4.1.129 Stage V sporulation protein E	Cell division protein FtsI Peptidoglycan synthetase	EC 2.4.1.129	housekeeping
>6666666_1469788_peg_.611	1980	Cell division protein FtsI Peptidoglycan synthetase EC 2.4.1.129 Sporulation peptidoglycan synthetase SpoVD	Cell division protein FtsI Peptidoglycan synthetase	EC 2.4.1.129	housekeeping
>6666666_1469788_peg_.628	897	Peptidoglycan N_acetylglucosamine deacetylase EC 3.5.1._	Peptidoglycan N_acetylglucosamine deacetylase	EC 3.5.1._	housekeeping	resistance to lysozyme
>6666666_1469788_peg_.63	918	Ribonuclease Z EC 3.1.26.11	Ribonuclease Z	EC 3.1.26.11	housekeeping
>6666666_1469788_peg_.649	456	Lipoprotein signal peptidase EC 3.4.23.36	Lipoprotein signal peptidase	EC 3.4.23.36	housekeeping
>6666666_1469788_peg_.650	774	Peptidoglycan N_acetylglucosamine deacetylase EC 3.5.1._	Peptidoglycan N_acetylglucosamine deacetylase	EC 3.5.1._	housekeeping	resistance to lysozyme
>6666666_1469788_peg_.663	456	SepF FtsZ_interacting protein related to cell division	SepF FtsZ_interacting protein related to cell division	NA	housekeeping
>6666666_1469788_peg_.713	2256	ATP_dependent protease La EC 3.4.21.53 Type II	ATP_dependent protease La Type I	EC 3.4.21.53	housekeeping	type example of peptidase family S16 degradation of short_lived and abnormal proteins in bacteria and mitochondria
>6666666_1469788_peg_.717	837	Endonuclease IV EC 3.1.21.2	Endonuclease IV	EC 3.1.21.2	housekeeping
>6666666_1469788_peg_.735	2646	DNA polymerase I EC 2.7.7.7	DNA polymerase III beta subunit	EC 2.7.7.7	housekeeping
>6666666_1469788_peg_.803	765	Chitooligosaccharide deacetylase EC 3.5.1._	Peptidoglycan N_acetylglucosamine deacetylase	EC 3.5.1._	housekeeping	resistance to lysozyme
>6666666_1469788_peg_.86	1041	DNA polymerase III delta subunit EC 2.7.7.7	DNA polymerase III beta subunit	EC 2.7.7.7	housekeeping
>6666666_1469788_peg_.885	2061	ATP_dependent DNA helicase RecG EC 3.6.4.12	Replicative DNA helicase DnaB	EC 3.6.4.12	housekeeping
>6666666_1469788_peg_.937	132	Translation elongation factor Tu	Translation elongation factor Tu	NA	housekeeping
>6666666_1469788_peg_.940	543	Transcription antitermination protein NusG	Transcription antitermination protein NusG	NA	housekeeping
>6666666_1469788_peg_.949	2067	Translation elongation factor G	Translation elongation factor G	NA	housekeeping	controls peptide release activity from peptide chain release factor
>6666666_1469788_peg_.950	126	Translation elongation factor Tu	Translation elongation factor Tu	NA	housekeeping
>6666666_1469788_peg_.960	1287	Cell division trigger factor EC 5.2.1.8	Cell division trigger factor	EC 5.2.1.8	housekeeping
>6666666_1469788_peg_.962	1350	Ribonuclease PH EC 2.7.7.56	Ribonuclease PH	EC 2.7.7.56	housekeeping
>6666666_1469788_peg_.969	219	Translation initiation factor 1	Translation initiation factor 1	NA	housekeeping
>6666666_1469788_peg_.994	132	Translation elongation factor Tu	Translation elongation factor Tu	NA	housekeeping
>6666666_1469788_peg_.1330	441	Peptide deformylase EC 3.5.1.88	Peptide deformylase	EC 3.5.1.88	housekeeping	formyl_L_methionyl is specifically used for initiation of protein synthesis from bacterial
>6666666_1469788_peg_.2224	597	Magnesium and cobalt transport protein CorA	Magnesium and cobalt transport protein CorA	NA	ion transport
>6666666_1469788_peg_.1690	438	Ferric uptake regulation protein FUR	Ferric uptake regulation protein FUR	NA	iron metabolism
>6666666_1469788_peg_.1090	1896	Glutamine synthetase clostridia type EC 6.3.1.2	glutamine synthetase	EC 6.3.1.2	L_Asparate centric
>6666666_1469788_peg_.1091	1842	Asparagine synthetase glutamine_hydrolyzing EC 6.3.5.4 YisO	Asparagine synthetase glutamine_hydrolyzing AsnH	EC 6.3.5.4	L_Asparate centric
>6666666_1469788_peg_.1320	1899	Glutamine synthetase clostridia type EC 6.3.1.2	glutamine synthetase	EC 6.3.1.2	L_Asparate centric
>6666666_1469788_peg_.1584	993	L_asparaginase EC 3.5.1.1	L_asparaginase	EC 3.5.1.1	L_Asparate centric
>6666666_1469788_peg_.1779	1131	Asparagine synthetase glutamine_hydrolyzing EC 6.3.5.4 AsnB	Asparagine synthetase glutamine_hydrolyzing AsnH	EC 6.3.5.4	L_Asparate centric
>6666666_1469788_peg_.2199	1005	Aspartate__ammonia ligase EC 6.3.1.1	Aspartate ammonia ligase	EC 6.3.1.1	L_Asparate centric
>6666666_1469788_peg_.512	1287	Adenylosuccinate synthetase EC 6.3.4.4	adenylosuccinate synthase	EC 6.3.4.4	L_Asparate centric
>6666666_1469788_peg_.719	918	Glutaminase EC 3.5.1.2	Glutaminase	EC 3.5.1.2	L_Asparate centric
>6666666_1469788_peg_.608	1359	UDP_N_acetylmuramoyl_L_alanine__D_glutamate ligase EC 6.3.2.9	UDP_N_ acetylmuramoylalanine__D_glutamate ligase UDP_N_acetylmuramoyl_L_alanine___D_glutamate ligase	EC 6.3.2.9	L_Asparate centric cell wall synthesis
>6666666_1469788_peg_.1127	801	Glutamate racemase EC 5.1.1.3	glutamate racemase	EC 5.1.1.3	L_Asparate centric D amino acid metabolism
>6666666_1469788_peg_.521	1203	Aspartate aminotransferase AspB_4 EC 2.6.1.1	aspartate aminotransferase	EC 2.6.1.1	L_Asparate centric D amino acid metabolism
>6666666_1469788_peg_.125	414	Methylglyoxal synthase EC 4.2.3.3	Methylglyoxal synthase	EC 4.2.3.3	lactate_methylglyoxal_DHAP
>6666666_1469788_peg_.2059	234	Lantibiotic transport ATP_binding protein srtF	Lantibiotic transport ATP_binding protein srtF	NA	lantibiotics	Lantibiotics are a class of antibiotics that are produced by bacteria to fight other bacteria. They are made up of peptides that contain unusual amino acids like lanthionine dehydroalanine and 2_aminoisobutyric acid.
>6666666_1469788_peg_.1245	921	Branched_chain phosphotransacylase EC 2.3.1._	Lipid A biosynthesis lauroyl acyltransferase	EC 2.3.1._	Lipopolysaccharide biosynthesis
>6666666_1469788_peg_.165	990	UDP_glucose 4_epimerase EC 5.1.3.2	UDP_glucose 4_epimerase	EC 5.1.3.2	Lipoteichoic acids biosynthesis peptidoglycan synthesis
>6666666_1469788_peg_.469	594	Lipoyl synthase EC 2.8.1.8	Lipoyl synthase	EC 2.8.1.8	lipoylation	lipoylation is step necessary for activation of enzymes such as pyruvate dehydrogenase E2 domain 2_oxoglutarate dehydrogenase E2 domain the branched_chain 2_oxoacid dehydrogenases and the glycine cleavage system
>6666666_1469788_peg_.782	819	Acetyl_coenzyme A carboxyl transferase beta chain EC 6.4.1.2	Acetyl_CoA carboxylase	EC 6.4.1.2	Malonyl CoA or Lactate or succinate to propanoate fatty acid synthesis	biotin dependent enzyme
>6666666_1469788_peg_.783	360	Acetyl_coenzyme A carboxyl transferase alpha chain EC 6.4.1.2	Acetyl_CoA carboxylase	EC 6.4.1.2	Malonyl CoA or Lactate or succinate to propanoate fatty acid synthesis	biotin dependent enzyme
>6666666_1469788_peg_.784	399	Acetyl_coenzyme A carboxyl transferase alpha chain EC 6.4.1.2	Acetyl_CoA carboxylase	EC 6.4.1.2	Malonyl CoA or Lactate or succinate to propanoate fatty acid synthesis	biotin dependent enzyme
>6666666_1469788_peg_.1107	1137	Maltodextrin ABC transporter ATP_binding protein MsmX	Maltodextrin ABC transporter ATP_binding protein MsmX	NA	maltodextrin transport
>6666666_1469788_peg_.1522	315	Maltodextrin ABC transporter permease protein MdxG	Maltodextrin ABC transporter permease protein MdxG	NA	maltodextrin transport
>6666666_1469788_peg_.2181	843	Maltodextrin ABC transporter permease protein MdxG	Maltodextrin ABC transporter permease protein MdxG	NA	maltodextrin transport
>6666666_1469788_peg_.617	1269	Maltodextrin ABC transporter substrate_binding protein MdxE	Maltodextrin ABC transporter substrate_binding protein MdxE	NA	maltodextrin transport
>6666666_1469788_peg_.871	1287	Maltodextrin ABC transporter permease protein MdxF	Maltodextrin ABC transporter permease protein MdxF	NA	maltodextrin transport
>6666666_1469788_peg_.872	861	Maltodextrin ABC transporter permease protein MdxG	Maltodextrin ABC transporter permease protein MdxG	NA	maltodextrin transport
>6666666_1469788_peg_.159	657	Xaa_Pro aminopeptidase EC 3.4.11.9	Xaa_Pro aminopeptidase	EC 3.4.11.9	Mn_dependent membrane bound peptidase family M24
>6666666_1469788_peg_.1823	1194	Xaa_Pro aminopeptidase EC 3.4.11.9	Xaa_Pro aminopeptidase	EC 3.4.11.9	Mn_dependent membrane bound peptidase family M24
>6666666_1469788_peg_.17	591	Molybdenum cofactor cytidylyltransferase EC 2.7.7.76	Molybdenum cofactor cytidylyltransferase	EC 2.7.7.76	Molybdenum utilization
>6666666_1469788_peg_.1390	789	Molybdenum ABC transporter ATP_binding protein ModC	Molybdenum ABC transporter ATP_binding protein ModC	NA	Molybdoenzyme molybdenum cofactor
>6666666_1469788_peg_.20	492	Molybdopterin adenylyltransferase EC 2.7.7.75	molybdopterin adenylyltransferase	EC 2.7.7.75	Molybdoenzyme molybdenum cofactor
>6666666_1469788_peg_.22	666	Molybdenum ABC transporter permease protein ModB	Molybdenum ABC transporter permease protein ModB	NA	Molybdoenzyme molybdenum cofactor
>6666666_1469788_peg_.23	1020	Molybdopterin molybdenumtransferase EC 2.10.1.1	Molybdopterin molybdenumtransferase	EC 2.10.1.1	Molybdoenzyme molybdenum cofactor
>6666666_1469788_peg_.24	480	Cyclic pyranopterin monophosphate synthase EC 4.6.1.17	cyclic pyranopterin monophosphate synthase	EC 4.6.1.17	Molybdoenzyme molybdenum cofactor
>6666666_1469788_peg_.25	972	GTP 3prime8_cyclase EC 4.1.99.22	GTP 3prime8_cyclase moaAorcnx2	EC 4.1.99.22	Molybdoenzyme molybdenum cofactor
>6666666_1469788_peg_.132	396	D_ribose pyranase EC 5.4.99.62	D_ribose pyranase	EC 5.4.99.62	monosaccharide metabolism
>6666666_1469788_peg_.1026	819	Multiple sugar ABC transporter permease protein MsmG	Multiple sugar ABC transporter permease protein MsmG	NA	monosaccharide transport
>6666666_1469788_peg_.129	894	Ribose ABC transporter substrate_binding protein RbsB TC 3.A.1.2.1	Ribose ABC transporter permease protein RbsC	TC 3.A.1.2.1	monosaccharide transport
>6666666_1469788_peg_.130	975	Ribose ABC transporter permease protein RbsC TC 3.A.1.2.1	Ribose ABC transporter permease protein RbsC	TC 3.A.1.2.1	monosaccharide transport
>6666666_1469788_peg_.131	1494	Ribose ABC transporter ATP_binding protein RbsA TC 3.A.1.2.1	Ribose ABC transporter permease protein RbsC	TC 3.A.1.2.1	monosaccharide transport
>6666666_1469788_peg_.1477	1686	PTS system glucose_specific IIB component EC 2.7.1.199 PTS system glucose_specific IIC component	PTS system glucose_specific IIA component	EC 2.7.1.199	monosaccharide transport
>6666666_1469788_peg_.1627	1905	PTS system fructose_specific IIA component EC 2.7.1.202 PTS system fructose_specific IIB component EC 2.7.1.202 PTS system fructose_specific IIC component	PTS system fructose_specific IIA IIB IIC component	EC 2.7.1.202	monosaccharide transport
>6666666_1469788_peg_.2100	771	PTS system mannose_specific IIC component	PTS system mannose_specific IIC component	NA	monosaccharide transport
>6666666_1469788_peg_.1898	1047	Aldose 1_epimerase EC 5.1.3.3	Aldose 1_epimerase	EC 5.1.3.3	monosaccharide utilization
>6666666_1469788_peg_.241	1062	Twitching motility protein PilT	Twitching motility protein PilT	NA	motility
>6666666_1469788_peg_.1247	786	CO dehydrogenase accessory protein CooC nickel insertion	CO dehydrogenase accessory protein CooC nickel insertion	NA	nickel metabolism
>6666666_1469788_peg_.1418	771	CO dehydrogenase accessory protein CooC nickel insertion	CO dehydrogenase accessory protein CooC nickel insertion	NA	nickel metabolism
>6666666_1469788_peg_.295	1182	Nickel ABC transporter substrate_binding protein NikA2 TC 3.A.1.5.3	Nickel ABC transporter ATP_binding protein NikD	TC 3.A.1.5.3	nickel transport
>6666666_1469788_peg_.797	627	Nickel ABC transporter ATP_binding protein NikE2 TC 3.A.1.5.3	Nickel ABC transporter ATP_binding protein NikD	TC 3.A.1.5.3	nickel transport
>6666666_1469788_peg_.798	828	Nickel ABC transporter ATP_binding protein NikD2 TC 3.A.1.5.3	Nickel ABC transporter ATP_binding protein NikD	TC 3.A.1.5.3	nickel transport
>6666666_1469788_peg_.1704	756	NAD synthetase EC 6.3.1.5	NAD synthetase	EC 6.3.1.5	nicotinate
>6666666_1469788_peg_.1824	801	NAD kinase EC 2.7.1.23	NAD kinase	EC 2.7.1.23	nicotinate
>6666666_1469788_peg_.2143	636	Nicotinamidase EC 3.5.1.19	Nicotinamidase	EC 3.5.1.19	nicotinate
>6666666_1469788_peg_.560	1431	Nicotinate phosphoribosyltransferase EC 6.3.4.21	Nicotinate phosphoribosyltransferase	EC 6.3.4.21	nicotinate
>6666666_1469788_peg_.65	687	Nicotinate_nucleotide adenylyltransferase EC 2.7.7.18	nicotinate_nucleotide adenylyltransferase	EC 2.7.7.18	nicotinate
>6666666_1469788_peg_.772	912	Quinolinate synthetase EC 2.5.1.72	Quinolinate synthetase	EC 2.5.1.72	nicotinate
>6666666_1469788_peg_.774	819	Quinolinate phosphoribosyltransferase decarboxylating EC 2.4.2.19	Quinolinate phosphoribosyltransferase decarboxylating	EC 2.4.2.19	nicotinate
>6666666_1469788_peg_.917	801	NAD kinase EC 2.7.1.23	NAD kinase	EC 2.7.1.23	nicotinate
>6666666_1469788_peg_.646	1245	Uracil permease	Uracil permease	NA	nucleotide transport
>6666666_1469788_peg_.1083	786	GTP_sensing transcriptional pleiotropic repressor CodY	GTP_sensing transcriptional pleiotropic repressor CodY	NA	nutrient sensing	GTP and branched_chain amino acids BCAAs are metabolic sensors that are indispensable for the determination of the metabolic status of cells. However their molecular sensing mechanism remains unclear. CodY is a unique global transcription regulator that recognizes GTP and BCAAs as specific signals and affects expression of more than 100 genes associated with metabolism.
>6666666_1469788_peg_.2109	768	ABC transporter_like sensor ATP_binding protein	ABC transporter_like sensor ATP_binding protein	NA	nutrient sensing
>6666666_1469788_peg_.2111	669	ABC transporter_like sensor linked response regulator	ABC transporter_like sensor linked response regulator	NA	nutrient sensing
>6666666_1469788_peg_.1099	1986	Two_component system sensor histidine kinase	Two_component system sensor histidine kinase	NA	nutrient sensing response to environmental changes
>6666666_1469788_peg_.1162	675	Two_component system sensor histidine kinase	Two_component system sensor histidine kinase	NA	nutrient sensing response to environmental changes
>6666666_1469788_peg_.1771	1437	Two_component system sensor histidine kinase	Two_component system sensor histidine kinase	NA	nutrient sensing response to environmental changes
>6666666_1469788_peg_.2063	1365	Two_component system sensor histidine kinase	Two_component system sensor histidine kinase	NA	nutrient sensing response to environmental changes
>6666666_1469788_peg_.400	1347	Two_component system sensor histidine kinase	Two_component system sensor histidine kinase	NA	nutrient sensing response to environmental changes
>6666666_1469788_peg_.630	852	Two_component system sensor histidine kinase	Two_component system sensor histidine kinase	NA	nutrient sensing response to environmental changes
>6666666_1469788_peg_.828	1242	Two component system sensor histidine kinase CiaH EC 2.7.3._	Two component system sensor histidine kinase CiaH	EC 2.7.3._	nutrient sensing response to environmental changes
>6666666_1469788_peg_.878	1941	Two_component system sensor histidine kinase	Two_component system sensor histidine kinase	NA	nutrient sensing response to environmental changes
>6666666_1469788_peg_.957	1959	Two_component system sensor histidine kinase	Two_component system sensor histidine kinase	NA	nutrient sensing response to environmental changes
>6666666_1469788_peg_.120	747	Glucose_1_phosphate thymidylyltransferase EC 2.7.7.24	Glucose_1_phosphate thymidylyltransferase	EC 2.7.7.24	O_antigen synthesis
>6666666_1469788_peg_.1641	957	dTDP_glucose 46_dehydratase EC 4.2.1.46	dTDP_glucose 46_dehydratase	EC 4.2.1.46	O_antigen synthesis
>6666666_1469788_peg_.1642	858	dTDP_4_dehydrorhamnose reductase EC 1.1.1.133	dTDP_4_dehydrorhamnose reductase	EC 1.1.1.133	O_antigen synthesis
>6666666_1469788_peg_.1643	579	dTDP_4_dehydrorhamnose 35_epimerase EC 5.1.3.13	dTDP_4_dehydrorhamnose 35_epimerase	EC 5.1.3.13	O_antigen synthesis
>6666666_1469788_peg_.545	1107	UDP_N_acetylglucosamine 2_epimerase EC 5.1.3.14	UDP_N_acetylglucosamine 2_epimerase	EC 5.1.3.14	O_antigen synthesis
>6666666_1469788_peg_.875	690	N_acylneuraminate cytidylyltransferase EC 2.7.7.43	N_acylneuraminate cytidylyltransferase	EC 2.7.7.43	O_antigen synthesis
>6666666_1469788_peg_.1721	243	PTS system cellobiose_specific IIC component	PTS system cellobiose_specific IIC component	NA	oligosaccharide transport
>6666666_1469788_peg_.1389	1431	alpha_galactosidase EC 3.2.1.22	alpha_galactosidase	EC 3.2.1.22	oligosaccharide utilization
>6666666_1469788_peg_.1663	2268	alpha_galactosidase EC 3.2.1.22	alpha_galactosidase	EC 3.2.1.22	oligosaccharide utilization
>6666666_1469788_peg_.2292	705	alpha_galactosidase EC 3.2.1.22	alpha_galactosidase	EC 3.2.1.22	oligosaccharide utilization
>6666666_1469788_peg_.574	2190	alpha_galactosidase EC 3.2.1.22	alpha_galactosidase	EC 3.2.1.22	oligosaccharide utilization
>6666666_1469788_peg_.2411	1329	NADH peroxidase Npx EC 1.11.1.1	NADH peroxidase	EC 1.11.1.1	oxidative stress
>6666666_1469788_peg_.1019	663	Ribulose_phosphate 3_epimerase EC 5.1.3.1	Ribulose_5P 3_isomerase	EC 5.1.3.1	Pentose phosphate
>6666666_1469788_peg_.133	909	Ribokinase EC 2.7.1.15	Ribokinase	EC 2.7.1.15	Pentose phosphate
>6666666_1469788_peg_.2127	651	Transaldolase EC 2.2.1.2	Transaldolase	EC 2.2.1.2	Pentose phosphate
>6666666_1469788_peg_.2268	549	Deoxyribose_phosphate aldolase EC 4.1.2.4	Deoxyribose_phosphate aldolase	EC 4.1.2.4	Pentose phosphate
>6666666_1469788_peg_.320	453	Ribose_5_phosphate isomerase B EC 5.3.1.6	Ribose_5_phosphate isomerase B	EC 5.3.1.6	Pentose phosphate
>6666666_1469788_peg_.579	936	Transketolase C_terminal section EC 2.2.1.1	Transketolase	EC 2.2.1.1	Pentose phosphate
>6666666_1469788_peg_.731	828	Transketolase N_terminal section EC 2.2.1.1	Transketolase	EC 2.2.1.1	Pentose phosphate
>6666666_1469788_peg_.1367	1173	Phosphopentomutase EC 5.4.2.7	Phosphopentomutase	EC 5.4.2.7	Pentose phosphate purine metabolism
>6666666_1469788_peg_.1237	1452	Cytosol nonspecific dipeptidase EC 3.4.13.18	cytosol non specific dipeptidase	EC 3.4.13.18	peptide hydrolysis
>6666666_1469788_peg_.282	1299	Aspartyl aminopeptidase EC 3.4.11.21	Aspartyl aminopeptidase	EC 3.4.11.21	peptide hydrolysis
>6666666_1469788_peg_.913	1224	Tripeptide aminopeptidase EC 3.4.11.4	Tripeptide aminopeptidase	EC 3.4.11.4	peptide hydrolysis
>6666666_1469788_peg_.48	1437	Carbon starvation protein A	Carbon starvation protein A	NA	peptide utilization
>6666666_1469788_peg_.1056	1152	D_alanyl_D_alanine carboxypeptidase EC 3.4.16.4	Peptidoglycan DD_transpeptidase MrdA D_alanyl_D_alanine carboxypeptidase	EC 3.4.16.4	peptidoglycan synthesis
>6666666_1469788_peg_.1098	906	Muramoyltetrapeptide carboxypeptidase EC 3.4.17.13	Murein DD_endopeptidase MepS or Murein LD_carboxypeptidase	EC 3.4.17.13	peptidoglycan synthesis
>6666666_1469788_peg_.2219	1356	UDP_N_acetylmuramate__L_alanine ligase EC 6.3.2.8	UDP_N_acetylmuramate__L_alanine ligase	EC 6.3.2.8	peptidoglycan synthesis
>6666666_1469788_peg_.33	3003	Peptidoglycan DD_transpeptidase MrdA EC 3.4.16.4	Peptidoglycan DD_transpeptidase MrdA D_alanyl_D_alanine carboxypeptidase	EC 3.4.16.4	peptidoglycan synthesis
>6666666_1469788_peg_.52	1455	UDP_N_acetylmuramoyl_dipeptide__26_diaminopimelate ligase EC 6.3.2.13	UDP_N_acetylmuramoyl_dipeptide__26_diaminopimelate ligase	EC 6.3.2.13	peptidoglycan synthesis
>6666666_1469788_peg_.606	1236	UDP_N_acetylglucosamine__N_acetylmuramyl_pentapeptide pyrophosphoryl_undecaprenol N_acetylglucosamine transferase EC 2.4.1.227	UDP_N_acetylglucosamine__N_acetylmuramyl_pentapeptide pyrophosphoryl_undecaprenol N_acetylglucosamine transferase	EC 2.4.1.227	peptidoglycan synthesis
>6666666_1469788_peg_.609	969	Phospho_N_acetylmuramoyl_pentapeptide_transferase EC 2.7.8.13	Phospho_N_acetylmuramoyl_pentapeptide_transferase	EC 2.7.8.13	peptidoglycan synthesis
>6666666_1469788_peg_.610	1374	UDP_N_acetylmuramoyl_tripeptide__D_alanyl_D_alanine ligase EC 6.3.2.10	UDP_N_acetylmuramoyl_tripeptide__D_alanyl_D_alanine ligase	EC 6.3.2.10	peptidoglycan synthesis
>6666666_1469788_peg_.7	1296	D_alanyl_D_alanine carboxypeptidase EC 3.4.16.4	Peptidoglycan DD_transpeptidase MrdA D_alanyl_D_alanine carboxypeptidase	EC 3.4.16.4	peptidoglycan synthesis
>6666666_1469788_peg_.590	711	FIG00003370 Multicopper polyphenol oxidase	FIG00003370 Multicopper polyphenol oxidase	NA	phenolic compound breakdown
>6666666_1469788_peg_.226	1254	Biosynthetic Aromatic amino acid aminotransferase alpha EC 2.6.1.57 Aspartate aminotransferase EC 2.6.1.1	Biosynthetic Aromatic amino acid aminotransferase alpha	EC 2.6.1.57	phenylalanine _ tyrosine synthesis
>6666666_1469788_peg_.587	933	Phosphate regulon sensor protein PhoR SphS EC 2.7.13.3	Phosphate regulon sensor protein PhoR SphS	EC 2.7.13.3	phosphate metabolism
>6666666_1469788_peg_.588	1284	Phosphate regulon sensor protein PhoR SphS EC 2.7.13.3	Phosphate regulon sensor protein PhoR SphS	EC 2.7.13.3	phosphate metabolism
>6666666_1469788_peg_.2140	1623	Sodium_dependent phosphate transporter	Sodium_dependent phosphate transporter	NA	phosphate transport
>6666666_1469788_peg_.760	654	Phosphate transport system regulatory protein PhoU	Phosphate transport system regulatory protein PhoU	NA	phosphate transport
>6666666_1469788_peg_.761	762	Phosphate ABC transporter ATP_binding protein PstB TC 3.A.1.7.1	Phosphate ABC transporter ATP_binding protein PstB	TC 3.A.1.7.1	phosphate transport
>6666666_1469788_peg_.762	825	Phosphate ABC transporter permease protein PstA TC 3.A.1.7.1	Phosphate ABC transporter ATP_binding protein PstB	TC 3.A.1.7.1	phosphate transport
>6666666_1469788_peg_.763	915	Phosphate ABC transporter permease protein PstC TC 3.A.1.7.1	Phosphate ABC transporter ATP_binding protein PstB	TC 3.A.1.7.1	phosphate transport
>6666666_1469788_peg_.764	825	Phosphate ABC transporter substrate_binding protein PstS TC 3.A.1.7.1	Phosphate ABC transporter ATP_binding protein PstB	TC 3.A.1.7.1	phosphate transport
>6666666_1469788_peg_.2093	717	Cyclopropane_fatty_acyl_phospholipid synthase EC 2.1.1.79	Cyclopropane_fatty_acyl_phospholipid synthase	EC 2.1.1.79	phospholipid metabolism
>6666666_1469788_peg_.208	585	Leader peptidase Prepilin peptidase EC 3.4.23.43 N_methyltransferase EC 2.1.1._	Leader peptidase Prepilin peptidase	EC 3.4.23.43	pili formation
>6666666_1469788_peg_.242	585	Leader peptidase Prepilin peptidase EC 3.4.23.43 N_methyltransferase EC 2.1.1._	Leader peptidase Prepilin peptidase	EC 3.4.23.43	pili formation
>6666666_1469788_peg_.331	1224	Arginine deiminase EC 3.5.3.6	Arginine demininase	EC 3.5.3.6	polyamine _ arginine breakdown
>6666666_1469788_peg_.333	897	Carbamate kinase EC 2.7.2.2	carbamate kinase	EC 2.7.2.2	polyamine _ arginine breakdown
>6666666_1469788_peg_.1999	1047	Carbamoyl_phosphate synthase small chain EC 6.3.5.5	Carbamoyl_phosphate synthase	EC 6.3.5.5	polyamine _ arginine breakdown arginine synthesis
>6666666_1469788_peg_.2000	360	Carbamoyl_phosphate synthase large chain EC 6.3.5.5	Carbamoyl_phosphate synthase	EC 6.3.5.5	polyamine _ arginine breakdown arginine synthesis
>6666666_1469788_peg_.332	996	Ornithine carbamoyltransferase EC 2.1.3.3	Ornithine carbamoyltransferase	EC 2.1.3.3	polyamine _ arginine breakdown arginine synthesis
>6666666_1469788_peg_.36	2985	Carbamoyl_phosphate synthase large chain EC 6.3.5.5	Carbamoyl_phosphate synthase	EC 6.3.5.5	polyamine _ arginine breakdown arginine synthesis
>6666666_1469788_peg_.2379	1080	NADP_specific glutamate dehydrogenase EC 1.4.1.4	glutamate dehydrogenase NADP_specific glutamate dehydrogenase	EC 1.4.1.4	polyamine _ arginine breakdown L_Asparate centric
>6666666_1469788_peg_.701	747	NADP_specific glutamate dehydrogenase EC 1.4.1.4	glutamate dehydrogenase NADP_specific glutamate dehydrogenase	EC 1.4.1.4	polyamine _ arginine breakdown L_Asparate centric
>6666666_1469788_peg_.1500	882	Spermidineputrescine import ABC transporter permease protein PotB TC 3.A.1.11.1	Spermidineorputrescine import ABC transporter ATP_binding protein PotA	TC 3.A.1.11.1	polyamine transport
>6666666_1469788_peg_.1501	783	Spermidineputrescine import ABC transporter permease protein PotC TC 3.A.1.11.1	Spermidineorputrescine import ABC transporter ATP_binding protein PotA	TC 3.A.1.11.1	polyamine transport
>6666666_1469788_peg_.1502	1032	Spermidineputrescine import ABC transporter ATP_binding protein PotA TC 3.A.1.11.1	Spermidineorputrescine import ABC transporter ATP_binding protein PotA	TC 3.A.1.11.1	polyamine transport
>6666666_1469788_peg_.1503	1047	Spermidineputrescine import ABC transporter substrate_binding protein PotD TC 3.A.1.11.1	Spermidineorputrescine import ABC transporter ATP_binding protein PotA	TC 3.A.1.11.1	polyamine transport
>6666666_1469788_peg_.428	1044	Spermidineputrescine import ABC transporter ATP_binding protein PotA TC 3.A.1.11.1	Spermidineorputrescine import ABC transporter ATP_binding protein PotA	TC 3.A.1.11.1	polyamine transport
>6666666_1469788_peg_.429	837	Spermidineputrescine import ABC transporter permease protein PotB TC 3.A.1.11.1	Spermidineorputrescine import ABC transporter ATP_binding protein PotA	TC 3.A.1.11.1	polyamine transport
>6666666_1469788_peg_.430	675	Spermidineputrescine import ABC transporter permease protein PotC TC 3.A.1.11.1	Spermidineorputrescine import ABC transporter ATP_binding protein PotA	TC 3.A.1.11.1	polyamine transport
>6666666_1469788_peg_.431	1053	Spermidineputrescine import ABC transporter substrate_binding protein PotD TC 3.A.1.11.1	Spermidineorputrescine import ABC transporter ATP_binding protein PotA	TC 3.A.1.11.1	polyamine transport
>6666666_1469788_peg_.1023	2304	Maltose phosphorylase EC 2.4.1.8	Maltose phosphorylase	EC 2.4.1.8	polysaccharide utilization
>6666666_1469788_peg_.1388	1953	beta_galactosidase EC 3.2.1.23	Beta_galactosidase	EC 3.2.1.23	polysaccharide utilization
>6666666_1469788_peg_.1523	2046	beta_galactosidase EC 3.2.1.23	Beta_galactosidase	EC 3.2.1.23	polysaccharide utilization
>6666666_1469788_peg_.1524	339	Arabinogalactan endo_14_beta_galactanase EC 3.2.1.89	Arabinogalactan endo_14_beta_galactanase	EC 3.2.1.89	polysaccharide utilization
>6666666_1469788_peg_.1574	1863	Neopullulanase EC 3.2.1.135	Neopullulanase	EC 3.2.1.135	polysaccharide utilization	SusA
>6666666_1469788_peg_.1661	1209	Arabinogalactan endo_14_beta_galactanase EC 3.2.1.89	Arabinogalactan endo_14_beta_galactanase	EC 3.2.1.89	polysaccharide utilization
>6666666_1469788_peg_.2090	1824	Neopullulanase EC 3.2.1.135	Neopullulanase	EC 3.2.1.135	polysaccharide utilization	SusA
>6666666_1469788_peg_.2393	3042	beta_galactosidase EC 3.2.1.23	Beta_galactosidase	EC 3.2.1.23	polysaccharide utilization
>6666666_1469788_peg_.752	1656	Alpha_glucosidase EC 3.2.1.20	Alpha glucosidase	EC 3.2.1.20	polysaccharide utilization
>6666666_1469788_peg_.387	1071	L_threonine 3_O_phosphate decarboxylase EC 4.1.1.81	L_threonine 3_O_phosphate decarboxylase	EC 4.1.1.81	Porphyrin metabolism
>6666666_1469788_peg_.379	1296	Glutamate_1_semialdehyde 21_aminomutase EC 5.4.3.8	Glutamate_1_semialdehyde 21_aminomutase	EC 5.4.3.8	Porphyrin metabolism Chlorophyll Heme Ferretin
>6666666_1469788_peg_.376	522	ATPCobIalamin adenosyltransferase EC 2.5.1.17	ATPCobIalamin adenosyltransferase	EC 2.5.1.17	Porphyrin metabolism Vit B12 Chlorophyll Heme Ferretin
>6666666_1469788_peg_.380	1047	Nicotinate_nucleotide__dimethylbenzimidazole phosphoribosyltransferase EC 2.4.2.21	Nicotinate_nucleotide__dimethylbenzimidazole phosphoribosyltransferase	EC 2.4.2.21	Porphyrin metabolism Vit B12 Chlorophyll Heme Ferretin
>6666666_1469788_peg_.381	561	Adenosylcobinamide kinase EC 2.7.1.156 Adenosylcobinamide_phosphate guanylyltransferase EC 2.7.7.62	adenosylcobinamide kinase	EC 2.7.1.156	Porphyrin metabolism Vit B12 Chlorophyll Heme Ferretin
>6666666_1469788_peg_.382	765	Cobalamin synthase EC 2.7.8.26	adenosylcobinamide_GDP ribazoletransferase	EC 2.7.8.26	Porphyrin metabolism Vit B12 Chlorophyll Heme Ferretin
>6666666_1469788_peg_.384	1536	Cobyric acid synthase EC 6.3.5.10	Cobyric acid synthase	EC 6.3.5.10	Porphyrin metabolism Vit B12 Chlorophyll Heme Ferretin
>6666666_1469788_peg_.385	1404	Cobyrinic acid ac_diamide synthetase EC 6.3.5.11	cobyrinate ac_diamide synthase	EC 6.3.5.11	Porphyrin metabolism Vit B12 Chlorophyll Heme Ferretin
>6666666_1469788_peg_.386	948	Adenosylcobinamide_phosphate synthase EC 6.3.1.10	adenosylcobinamide_phosphate synthase	EC 6.3.1.10	Porphyrin metabolism Vit B12 Chlorophyll Heme Ferretin
>6666666_1469788_peg_.389	633	Cobalt_precorrin_8 methylmutase EC 5.4.99.60	cobalt_precorrin_8 methylmutase	EC 5.4.99.60	Porphyrin metabolism Vit B12 Chlorophyll Heme Ferretin
>6666666_1469788_peg_.390	1149	Cobalt_precorrin_5B C1_methyltransferase EC 2.1.1.195	cobalt_precorrin_5B C1_methyltransferase	EC 2.1.1.195	Porphyrin metabolism Vit B12 Chlorophyll Heme Ferretin
>6666666_1469788_peg_.391	609	Cobalt_precorrin_7 C5_methyltransferase EC 2.1.1.289	cobalt_precorrin_7 C5_methyltransferase	EC 2.1.1.289	Porphyrin metabolism Vit B12 Chlorophyll Heme Ferretin
>6666666_1469788_peg_.392	561	Cobalt_precorrin_6B C15_methyltransferase decarboxylating EC 2.1.1.196	cobalt_precorrin_6B C15_methyltransferase	EC 2.1.1.196	Porphyrin metabolism Vit B12 Chlorophyll Heme Ferretin
>6666666_1469788_peg_.393	756	Cobalt_precorrin_4 C11_methyltransferase EC 2.1.1.271	cobalt_precorrin_4 methyltransferase	EC 2.1.1.271	Porphyrin metabolism Vit B12 Chlorophyll Heme Ferretin
>6666666_1469788_peg_.394	1110	Cobalt_precorrin 5A hydrolase EC 3.7.1.12	cobalt_precorrin 5A hydrolase	EC 3.7.1.12	Porphyrin metabolism Vit B12 Chlorophyll Heme Ferretin
>6666666_1469788_peg_.395	726	Cobalt_precorrin_3 C17_methyltransferase EC 2.1.1.272	cobalt_factor III methyltransferase	EC 2.1.1.272	Porphyrin metabolism Vit B12 Chlorophyll Heme Ferretin
>6666666_1469788_peg_.396	750	Cobalt_precorrin_6A reductase EC 1.3.1.106	cobalt_precorrin_6A reductase	EC 1.3.1.106	Porphyrin metabolism Vit B12 Chlorophyll Heme Ferretin
>6666666_1469788_peg_.397	792	Sirohydrochlorin cobaltochelatase CbiK EC 4.99.1.3 Sirohydrochlorin ferrochelatase activity of CbiK EC 4.99.1.4	sirohydrochlorin cobaltochelatase	EC 4.99.1.3	Porphyrin metabolism Vit B12 Chlorophyll Heme Ferretin
>6666666_1469788_peg_.398	720	Cobalt_precorrin_2 C20_methyltransferase EC 2.1.1.151	cobalt_factor II C20_methyltransferase	EC 2.1.1.151	Porphyrin metabolism Vit B12 Chlorophyll Heme Ferretin
>6666666_1469788_peg_.399	504	Porphobilinogen deaminase EC 2.5.1.61	Porphobilinogen deaminase	EC 2.5.1.61	Porphyrin metabolism Vit B12 Chlorophyll Heme Ferretin	NEED TO UPDATE IN PATHWAYS
>6666666_1469788_peg_.678	720	Porphobilinogen deaminase EC 2.5.1.61	Porphobilinogen deaminase	EC 2.5.1.61	Porphyrin metabolism Vit B12 Chlorophyll Heme Ferretin	NEED TO UPDATE IN PATHWAYS
>6666666_1469788_peg_.679	1272	Uroporphyrinogen_III methyltransferase EC 2.1.1.107 Uroporphyrinogen_III synthase EC 4.2.1.75	Uroporphyrinogen_III methyltransferase	EC 2.1.1.107	Porphyrin metabolism Vit B12 Chlorophyll Heme Ferretin
>6666666_1469788_peg_.371	642	Pyrrolidone_carboxylate peptidase EC 3.4.19.3	Pyrrolidone_carboxylate peptidase	EC 3.4.19.3	post_translational modification
>6666666_1469788_peg_.1228	1377	KtrAB potassium uptake system integral membrane component KtrB	KtrAB potassium uptake system integral membrane component KtrB	NA	potassium
>6666666_1469788_peg_.58	801	Pyrroline_5_carboxylate reductase EC 1.5.1.2	Pyrroline_5_carboxylate reductase	EC 1.5.1.2	proline metabolism proline synthesis
>6666666_1469788_peg_.1856	957	Peptide_methionine S_S_oxide reductase MsrA EC 1.8.4.11	Peptide methionine sulfoxide reductase MsrA	EC 1.8.4.11	protection against oxidative stress
>6666666_1469788_peg_.113	948	Major intracellular serine protease precursor EC 3.4.21._	Serine protease DegPorHtrA do_like	EC 3.4.21._	protein homeostasis _ protein quality
>6666666_1469788_peg_.1873	495	ATP_dependent Clp protease proteolytic subunit ClpP EC 3.4.21.92	ATP_dependent Clp protease proteolytic subunit	EC 3.4.21.92	protein homeostasis _ protein quality	Illigmann Microb Physiol 202131260–279
>6666666_1469788_peg_.357	1080	Serine protease DegPHtrA do_like EC 3.4.21._	Serine protease DegPorHtrA do_like	EC 3.4.21._	protein homeostasis _ protein quality
>6666666_1469788_peg_.958	552	ATP_dependent Clp protease ATP_binding subunit ClpX	ATP_dependent Clp protease ATP_binding subunit ClpX	NA	protein homeostasis _ protein quality	Illigmann Microb Physiol 202131260–279
>6666666_1469788_peg_.959	585	ATP_dependent Clp protease proteolytic subunit ClpP EC 3.4.21.92	ATP_dependent Clp protease proteolytic subunit	EC 3.4.21.92	protein homeostasis _ protein quality	Illigmann Microb Physiol 202131260–279
>6666666_1469788_peg_.2157	1125	Deblocking aminopeptidase EC 3.4.11._	Probable M18_family aminopeptidase 1	EC 3.4.11._	protein hydrolysis
>6666666_1469788_peg_.2217	1230	Aminopeptidase S Leu Val Phe Tyr preference EC 3.4.11.24	Aminopeptidase S Leu Val Phe Tyr preference	EC 3.4.11.24	protein hydrolysis	Release of an N_terminal amino acid with a preference for large hydrophobic amino_terminus residues
>6666666_1469788_peg_.2254	1173	N_acyl_L_amino acid amidohydrolase EC 3.5.1.14	N_acyl_L_amino acid amidohydrolase	EC 3.5.1.14	protein modification
>6666666_1469788_peg_.740	1125	N_acyl_L_amino acid amidohydrolase EC 3.5.1.14	N_acyl_L_amino acid amidohydrolase	EC 3.5.1.14	protein modification
>6666666_1469788_peg_.642	1143	Isoaspartyl aminopeptidase EC 3.4.19.5 Asp_X dipeptidase	Isoaspartyl aminopeptidase or Asp_X dipeptidase	EC 3.4.19.5	protein utilization
>6666666_1469788_peg_.1109	312	Phosphoenolpyruvate_protein phosphotransferase of PTS system EC 2.7.3.9	Phosphoenolpyruvate_protein phosphotransferase of PTS system	EC 2.7.3.9	PTS system
>6666666_1469788_peg_.2196	261	Phosphotransferase system phosphocarrier protein HPr	Phosphotransferase system phosphocarrier protein HPr	NA	PTS system
>6666666_1469788_peg_.2197	1713	Phosphoenolpyruvate_protein phosphotransferase of PTS system EC 2.7.3.9	Phosphoenolpyruvate_protein phosphotransferase of PTS system	EC 2.7.3.9	PTS system
>6666666_1469788_peg_.1137	882	GTP pyrophosphokinase EC 2.7.6.5	GTP pyrophosphokinase	EC 2.7.6.5	purine metabolism
>6666666_1469788_peg_.1138	966	preQ1_regulated inosine_uridine nucleoside hydrolase EC 3.2.2.1	Inosine_uridine preferring nucleoside hydrolase	EC 3.2.2.1	purine metabolism	hydrolyse nucleoside into ribose and base
>6666666_1469788_peg_.1288	450	Xanthine dehydrogenase iron_sulfur subunit EC 1.17.1.4	Xanthine dehydrogenase molybdenum binding subunit	EC 1.17.1.4	purine metabolism
>6666666_1469788_peg_.1334	618	Guanylate kinase EC 2.7.4.8	Guanylate kinase	EC 2.7.4.8	purine metabolism
>6666666_1469788_peg_.1364	531	ADP_ribose pyrophosphatase EC 3.6.1.13	ADP_ribose pyrophosphatase	EC 3.6.1.13	purine metabolism
>6666666_1469788_peg_.1368	822	Purine nucleoside phosphorylase EC 2.4.2.1 N_Ribosylnicotinamide phosphorylase EC 2.4.2.1	Purine nucleoside phosphorylase	EC 2.4.2.1	purine metabolism
>6666666_1469788_peg_.1430	519	Hypoxanthine_guanine phosphoribosyltransferase EC 2.4.2.8	Hypoxanthine_guanine phosphoribosyltransferase	EC 2.4.2.8	purine metabolism
>6666666_1469788_peg_.1601	2130	Ribonucleotide reductase of class III anaerobic large subunit EC 1.17.4.2	ribonucleoside_triphosphate reductase thioredoxin	EC 1.17.4.2	purine metabolism
>6666666_1469788_peg_.1816	1722	Phosphoribosylformylglycinamidine synthase synthetase subunit EC 6.3.5.3 Phosphoribosylformylglycinamidine synthase glutamine amidotransferase subunit EC 6.3.5.3	phosphoribosylformylglycinamidine synthase	EC 6.3.5.3	purine metabolism
>6666666_1469788_peg_.1902	609	ADP_ribose pyrophosphatase EC 3.6.1.13	ADP_ribose pyrophosphatase	EC 3.6.1.13	purine metabolism
>6666666_1469788_peg_.1923	654	Deoxyadenosine kinase EC 2.7.1.76 Deoxycytidine kinase EC 2.7.1.74	Deoxyadenosine kinase	EC 2.7.1.76	purine metabolism
>6666666_1469788_peg_.1924	669	Deoxyguanosine kinase EC 2.7.1.113	Deoxyadenosine kinase EC 2.7.1.76 or Deoxyguanosine kinase	EC 2.7.1.113	purine metabolism
>6666666_1469788_peg_.1933	1464	Inosine_5prime_monophosphate dehydrogenase EC 1.1.1.205 CBS domain	Inosine_5prime_monophosphate dehydrogenase	EC 1.1.1.205	purine metabolism
>6666666_1469788_peg_.1934	1533	GMP synthase glutamine_hydrolyzing amidotransferase subunit EC 6.3.5.2 GMP synthase glutamine_hydrolyzing ATP pyrophosphatase subunit EC 6.3.5.2	GMP synthase glutamine_hydrolyzing	EC 6.3.5.2	purine metabolism
>6666666_1469788_peg_.1971	513	Adenine phosphoribosyltransferase EC 2.4.2.7	Adenine phosphoribosyltransferase	EC 2.4.2.7	purine metabolism
>6666666_1469788_peg_.1972	2211	Guanosine_3prime5prime_bisdiphosphate 3prime_pyrophosphohydrolase EC 3.1.7.2 GTP pyrophosphokinase EC 2.7.6.5 pppGpp synthetase II	guanosine_3prime5prime_bisdiphosphate 3prime_diphosphatase	EC 3.1.7.2	purine metabolism
>6666666_1469788_peg_.240	951	Ribose_phosphate pyrophosphokinase EC 2.7.6.1	ribose_phosphate diphosphokinase	EC 2.7.6.1	purine metabolism
>6666666_1469788_peg_.252	1350	Amidophosphoribosyltransferase EC 2.4.2.14	amidophosphoribosyltransferase	EC 2.4.2.14	purine metabolism
>6666666_1469788_peg_.253	1071	Phosphoribosylformylglycinamidine cyclo_ligase EC 6.3.3.1	phosphoribosylaminoimidazole synthetase	EC 6.3.3.1	purine metabolism
>6666666_1469788_peg_.254	594	Phosphoribosylglycinamide formyltransferase EC 2.1.2.2	2_amino_N_ribosylacetamide 5prime_phosphate transformylase	EC 2.1.2.2	purine metabolism
>6666666_1469788_peg_.255	1533	IMP cyclohydrolase EC 3.5.4.10 Phosphoribosylaminoimidazolecarboxamide formyltransferase EC 2.1.2.3	IMP cyclohydrolase	EC 3.5.4.10	purine metabolism
>6666666_1469788_peg_.256	1275	Phosphoribosylamine__glycine ligase EC 6.3.4.13	Phosphoribosylamine__glycine ligase	EC 6.3.4.13	purine metabolism
>6666666_1469788_peg_.257	2310	Phosphoribosylformylglycinamidine synthase synthetase subunit EC 6.3.5.3 Phosphoribosylformylglycinamidine synthase glutamine amidotransferase subunit EC 6.3.5.3	phosphoribosylformylglycinamidine synthase	EC 6.3.5.3	purine metabolism
>6666666_1469788_peg_.315	129	Amidophosphoribosyltransferase EC 2.4.2.14	amidophosphoribosyltransferase	EC 2.4.2.14	purine metabolism
>6666666_1469788_peg_.316	696	Phosphoribosylaminoimidazole_succinocarboxamide synthase EC 6.3.2.6	phosphoribosylaminoimidazolesuccinocarboxamide synthase	EC 6.3.2.6	purine metabolism
>6666666_1469788_peg_.317	477	N5_carboxyaminoimidazole ribonucleotide mutase EC 5.4.99.18	N5_carboxyaminoimidazole ribonucleotide mutase	EC 5.4.99.18	purine metabolism
>6666666_1469788_peg_.414	1455	possible tetrapyrrole methyltransferase domain Nucleoside triphosphate pyrophosphohydrolase MazG EC 3.6.1.8	ATP pyrophosphatase	EC 3.6.1.8	purine metabolism
>6666666_1469788_peg_.420	921	Exopolyphosphatase EC 3.6.1.11	Exopolyphosphatase	EC 3.6.1.11	purine metabolism
>6666666_1469788_peg_.833	711	Purine nucleoside phosphorylase EC 2.4.2.1	Purine nucleoside phosphorylase	EC 2.4.2.1	purine metabolism
>6666666_1469788_peg_.98	798	GTP pyrophosphokinase EC 2.7.6.5	GTP pyrophosphokinase	EC 2.7.6.5	purine metabolism
>6666666_1469788_peg_.1812	684	Pyrimidine 5prime_nucleotidase YjjG EC 3.1.3.5	5prime_nucleotidase	EC 3.1.3.5	purine metabolism Pyrimidine metabolism nicotinate
>6666666_1469788_peg_.2424	756	5prime_nucleotidase SurE EC 3.1.3.5	5prime_nucleotidase	EC 3.1.3.5	purine metabolism Pyrimidine metabolism nicotinate
>6666666_1469788_peg_.212	351	Bis5prime_nucleosyl_tetraphosphatase asymmetrical EC 3.6.1.17	Bis539_nucleosyl_tetraphosphatase asymmetrical	EC 3.6.1.17	purine or pyrimidine metabolism
>6666666_1469788_peg_.2396	426	Diadenosine hexaphosphate Ap6A hydrolase Bis5prime_nucleosyl_tetraphosphatase Ap4A Asymmetrical EC 3.6.1.17	Bis539_nucleosyl_tetraphosphatase asymmetrical	EC 3.6.1.17	purine or pyrimidine metabolism
>6666666_1469788_peg_.664	705	Pyridoxal phosphate_containing protein YggS	Pyridoxal phosphate_containing protein YggS	NA	Pyridoxal phosphate homeostasis
>6666666_1469788_peg_.1012	702	Uridylate kinase EC 2.7.4.22	Uridylate kinase	EC 2.7.4.22	Pyrimidine metabolism
>6666666_1469788_peg_.1295	1668	Uridine kinase type 2 EC 2.7.1.48	Uridine kinase	EC 2.7.1.48	Pyrimidine metabolism
>6666666_1469788_peg_.1373	630	Uridine kinase EC 2.7.1.48	Uridine kinase	EC 2.7.1.48	Pyrimidine metabolism
>6666666_1469788_peg_.1599	465	Deoxyuridine 5prime_triphosphate nucleotidohydrolase EC 3.6.1.23	Dimeric dUTPase	EC 3.6.1.23	Pyrimidine metabolism
>6666666_1469788_peg_.1711	759	Thymidylate synthase ThyX EC 2.1.1.148	Thymidylate synthase ThyX	EC 2.1.1.148	pyrimidine metabolism
>6666666_1469788_peg_.1917	960	Aspartate carbamoyltransferase EC 2.1.3.2	Aspartate carbamoyltransferase	EC 2.1.3.2	Pyrimidine metabolism
>6666666_1469788_peg_.1918	693	Dihydroorotate dehydrogenase NAD electron transfer subunit EC 1.3.1.14	Dihydroorotate dehydrogenase NAD catalytic subunit	EC 1.3.1.14	Pyrimidine metabolism
>6666666_1469788_peg_.1919	903	Dihydroorotate dehydrogenase NAD catalytic subunit EC 1.3.1.14	Dihydroorotate dehydrogenase NAD catalytic subunit	EC 1.3.1.14	Pyrimidine metabolism
>6666666_1469788_peg_.1920	585	Orotate phosphoribosyltransferase EC 2.4.2.10	Orotate phosphoribosyltransferase	EC 2.4.2.10	Pyrimidine metabolism
>6666666_1469788_peg_.1998	717	Orotidine 5prime_phosphate decarboxylase EC 4.1.1.23	Orotidine 5prime_phosphate decarboxylase	EC 4.1.1.23	Pyrimidine metabolism
>6666666_1469788_peg_.319	630	Uracil phosphoribosyltransferase EC 2.4.2.9	Uracil phosphoribosyltransferase	EC 2.4.2.9	Pyrimidine metabolism
>6666666_1469788_peg_.326	585	Thymidine kinase EC 2.7.1.21	Thymidine kinase	EC 2.7.1.21	Pyrimidine metabolism
>6666666_1469788_peg_.436	423	Cytidine deaminase EC 3.5.4.5	Cytidine deaminase	EC 3.5.4.5	Pyrimidine metabolism
>6666666_1469788_peg_.567	690	Thymidylate kinase EC 2.7.4.9	Thymidylate kinase	EC 2.7.4.9	Pyrimidine metabolism
>6666666_1469788_peg_.689	651	Cytidylate kinase EC 2.7.4.25	Cytidylate kinase	EC 2.7.4.25	Pyrimidine metabolism
>6666666_1469788_peg_.759	1275	Dihydroorotase EC 3.5.2.3	Dihydroorotase	EC 3.5.2.3	Pyrimidine metabolism
>6666666_1469788_peg_.1630	1260	3_phosphoshikimate 1_carboxyvinyltransferase EC 2.5.1.19	5_Enolpyruvylshikimate_3_phosphate synthase	EC 2.5.1.19	Quinate_chorismate
>6666666_1469788_peg_.1631	1143	3_dehydroquinate synthase EC 4.2.3.4	3_dehydroquinate synthase	EC 4.2.3.4	Quinate_chorismate
>6666666_1469788_peg_.1632	1170	Chorismate synthase EC 4.2.3.5	Chorismate synthase	EC 4.2.3.5	Quinate_chorismate
>6666666_1469788_peg_.2176	780	2_keto_3_deoxy_D_arabino_heptulosonate_7_phosphate synthase I beta EC 2.5.1.54	3_deoxy_7_phosphoheptulonate synthase 2_keto_3_deoxy_D_arabino_heptulosonate_7_phosphate synthase I beta	EC 2.5.1.54	Quinate_chorismate
>6666666_1469788_peg_.401	852	Shikimate 5_dehydrogenase I alpha EC 1.1.1.25	Shikimate 5_dehydrogenase I alpha	EC 1.1.1.25	Quinate_chorismate
>6666666_1469788_peg_.406	504	Shikimate kinase I EC 2.7.1.71	Shikimate kinase I	EC 2.7.1.71	Quinate_chorismate
>6666666_1469788_peg_.407	429	3_dehydroquinate dehydratase II EC 4.2.1.10	3_dehydroquinate dehydratase II	EC 4.2.1.10	Quinate_chorismate
>6666666_1469788_peg_.1238	2379	Recombination inhibitory protein MutS2	Recombination inhibitory protein MutS2	NA	recombination
>6666666_1469788_peg_.1273	600	Recombination protein RecR	Recombination protein RecR	NA	recombination
>6666666_1469788_peg_.1341	1047	RecA protein	RecA protein	NA	recombination
>6666666_1469788_peg_.456	1647	Site_specific recombinase	Site_specific recombinase	NA	recombination
>6666666_1469788_peg_.553	1641	Site_specific recombinase	Site_specific recombinase	NA	recombination
>6666666_1469788_peg_.970	747	Methionine aminopeptidase EC 3.4.11.18	Methionine aminopeptidase	EC 3.4.11.18	release of initiator Methionine from protein
>6666666_1469788_peg_.1783	945	FMN adenylyltransferase EC 2.7.7.2 Riboflavin kinase EC 2.7.1.26	FMN adenylyltransferase	EC 2.7.7.2	riboflavin metabolism
>6666666_1469788_peg_.442	1101	Diaminohydroxyphosphoribosylaminopyrimidine deaminase EC 3.5.4.26 5_amino_6_5_phosphoribosylaminouracil reductase EC 1.1.1.193	Diaminohydroxyphosphoribosylamino pyrimidine deaminase	EC 3.5.4.26	riboflavin metabolism
>6666666_1469788_peg_.443	657	Riboflavin synthase eubacterialeukaryotic EC 2.5.1.9	Riboflavin synthase eubacterialoreukaryotic	EC 2.5.1.9	riboflavin metabolism
>6666666_1469788_peg_.444	1197	34_dihydroxy_2_butanone 4_phosphate synthase EC 4.1.99.12 GTP cyclohydrolase II EC 3.5.4.25	34_dihydroxy_2_butanone 4_phosphate synthase	EC 4.1.99.12	riboflavin metabolism
>6666666_1469788_peg_.445	462	67_dimethyl_8_ribityllumazine synthase EC 2.5.1.78	67_dimethyl_8_ribityllumazine synthase	EC 2.5.1.78	riboflavin metabolism
>6666666_1469788_peg_.1011	558	Ribosome recycling factor	Ribosome recycling factor	NA	ribosome function
>6666666_1469788_peg_.1018	885	Ribosome small subunit biogenesis RbfA_release protein RsgA	Ribosome small subunit biogenesis RbfA_release protein RsgA	NA	ribosome function
>6666666_1469788_peg_.1791	462	Bacterial ribosome SSU maturation protein RimP	Bacterial ribosome SSU maturation protein RimP	NA	ribosome function
>6666666_1469788_peg_.1990	1284	Ribosome LSU_associated GTP_binding protein HflX	Ribosome LSU_associated GTP_binding protein HflX	NA	ribosome function
>6666666_1469788_peg_.786	1380	D_beta_hydroxybutyrate permease	D_beta_hydroxybutyrate permease	NA	SCFA transport
>6666666_1469788_peg_.5	1071	Selenidewater dikinase EC 2.7.9.3 selenocysteine_containing	Selenidewater dikinase or selenocysteine_containing	EC 2.7.9.3	selenocompound metabolism	Se acquisition or detoxification
>6666666_1469788_peg_.830	894	Thioredoxin reductase EC 1.8.1.9	Thioredoxin reductase	EC 1.8.1.9	selenocompound metabolism
>6666666_1469788_peg_.2106	936	D_3_phosphoglycerate dehydrogenase EC 1.1.1.95	Phosphoglycerate dehydrogenase D_3_phosphoglycerate dehydrogenase	EC 1.1.1.95	serine synthesis Glyoxylate and dicarboxylate glycine_serine_threonine
>6666666_1469788_peg_.910	1032	FADprotein FMN transferase EC 2.7.1.180	FADprotein FMN transferase	EC 2.7.1.180	specific function TBD	catalyzing covalent attachment of FMN to a threonine residue in bacterial flavoproteins
>6666666_1469788_peg_.1947	1023	Spore photoproduct lyase EC 4.1.99.14	Spore photoproduct lyase	EC 4.1.99.14	sporulation
>6666666_1469788_peg_.565	888	Stage 0 sporulation protein YaaT	Stage 0 sporulation protein YaaT	NA	sporulation
>6666666_1469788_peg_.186	1020	Heat_inducible transcription repressor HrcA	Heat_inducible transcription repressor HrcA	NA	stress response
>6666666_1469788_peg_.2261	1590	PTS system sucrose_specific IIB component EC 2.7.1.211 PTS system sucrose_specific IIC component	PTS system sucrose_specific IIB component	EC 2.7.1.211	sucrose transport
>6666666_1469788_peg_.670	1410	PTS system sucrose_specific IIB component EC 2.7.1.211 PTS system sucrose_specific IIC component	PTS system sucrose_specific IIB component	EC 2.7.1.211	sucrose transport
>6666666_1469788_peg_.1851	969	Anaerobic sulfite reductase subunit C EC 1.8.1._	Anaerobic sulfite reductase subunit C EC 1.8.1._	EC 1.8.1._	sulfite assimilation
>6666666_1469788_peg_.1103	696	Superoxide dismutase Mn EC 1.15.1.1	Superoxide dismutase Cu_Zn precursor	EC 1.15.1.1	superoxide inactivation	NEED TO UPDATE IN PATHWAYS
>6666666_1469788_peg_.1332	1200	Phosphopantothenoylcysteine decarboxylase EC 4.1.1.36 Phosphopantothenoylcysteine synthetase EC 6.3.2.5	Phosphopantothenoylcysteine decarboxylase	EC 4.1.1.36	synthesis Vitamin B5
>6666666_1469788_peg_.1743	771	Pantothenate kinase type III CoaX_like EC 2.7.1.33	Pantothenate kinase	EC 2.7.1.33	synthesis Vitamin B5
>6666666_1469788_peg_.621	303	Pantothenate kinase type III CoaX_like EC 2.7.1.33	Pantothenate kinase	EC 2.7.1.33	synthesis Vitamin B5
>6666666_1469788_peg_.734	603	Dephospho_CoA kinase EC 2.7.1.24	Dephospho_CoA kinase	EC 2.7.1.24	synthesis Vitamin B5
>6666666_1469788_peg_.887	510	Phosphopantetheine adenylyltransferase EC 2.7.7.3	pantetheine_phosphate adenylyltransferase	EC 2.7.7.3	synthesis Vitamin B5
>6666666_1469788_peg_.2153	819	Pyridoxal kinase EC 2.7.1.35	Pyridoxal kinase	EC 2.7.1.35	synthesis Vitamin B6
>6666666_1469788_peg_.1032	591	Galactoside O_acetyltransferase EC 2.3.1.18	Galactoside O_acetyltransferase	EC 2.3.1.18	TBD	httpsororwww.sciencedirect.comorscienceorarticleorpiiorS0021925818813953via%3Dihub
>6666666_1469788_peg_.1060	534	Segregation and condensation protein B	Segregation and condensation protein B	NA	TBD
>6666666_1469788_peg_.1146	450	Iron_sulfur cluster regulator IscR	Iron_sulfur cluster regulator IscR	NA	TBD
>6666666_1469788_peg_.1169	1143	Iron_sulfur cluster_binding protein	Iron_sulfur cluster_binding protein	NA	TBD
>6666666_1469788_peg_.1272	345	Nucleoid_associated protein YaaK	Nucleoid_associated protein YaaK	NA	TBD
>6666666_1469788_peg_.1335	882	UPF0701 protein YicC	UPF0701 protein YicC	NA	TBD
>6666666_1469788_peg_.1633	594	Iron_sulfur flavoprotein	Iron_sulfur flavoprotein	NA	TBD
>6666666_1469788_peg_.1634	1767	Serine phosphatase RsbU regulator of sigma subunit	Serine phosphatase RsbU regulator of sigma subunit	NA	TBD
>6666666_1469788_peg_.1667	345	UPF0102 protein YraN	UPF0102 protein YraN	NA	TBD
>6666666_1469788_peg_.1695	258	UPF0297 protein YrzL	UPF0297 protein YrzL	NA	TBD
>6666666_1469788_peg_.1727	492	GTP_binding protein Era	GTP_binding protein Era	NA	TBD
>6666666_1469788_peg_.1805	546	Reverse rubrerythrin	Reverse rubrerythrin	NA	TBD
>6666666_1469788_peg_.181	546	Reverse rubrerythrin	Reverse rubrerythrin	NA	TBD
>6666666_1469788_peg_.1913	1914	Bis_ABC ATPase YheS	Bis_ABC ATPase YheS	NA	TBD
>6666666_1469788_peg_.1930	744	Circadian phase modifier	Circadian phase modifier	NA	TBD
>6666666_1469788_peg_.1963	144	Six_cysteine peptide SCIFF	Six_cysteine peptide SCIFF	NA	TBD
>6666666_1469788_peg_.1967	1374	SCIFF radical SAM maturase	SCIFF radical SAM maturase	NA	TBD
>6666666_1469788_peg_.1988	225	Integral membrane protein	Integral membrane protein	NA	TBD
>6666666_1469788_peg_.2041	1935	Elongation factor G_like protein TM_1651	Elongation factor G_like protein TM_1651	NA	TBD
>6666666_1469788_peg_.210	444	Transamidase GatB domain protein	Transamidase GatB domain protein	NA	TBD
>6666666_1469788_peg_.2136	405	Reverse rubrerythrin	Reverse rubrerythrin	NA	TBD
>6666666_1469788_peg_.223	897	Branched_chain acyl kinase	Branched_chain acyl kinase	NA	TBD
>6666666_1469788_peg_.2307	369	Signal recognition particle associated protein	Signal recognition particle associated protein	NA	TBD
>6666666_1469788_peg_.2390	933	Iron_sulfur cluster_binding protein	Iron_sulfur cluster_binding protein	NA	TBD
>6666666_1469788_peg_.2397	1110	FIG002813 LPPGFO 2_phospho_L_lactate transferase like CofD_like	FIG002813 LPPGFO 2_phospho_L_lactate transferase like CofD_like	NA	TBD
>6666666_1469788_peg_.426	1323	NADFAD_utilizing dehydrogenase sll0175 homolog	NADFAD_utilizing dehydrogenase sll0175 homolog	NA	TBD
>6666666_1469788_peg_.47	1098	GTP_binding and nucleic acid_binding protein YchF	GTP_binding and nucleic acid_binding protein YchF	NA	TBD
>6666666_1469788_peg_.515	1992	Cyclic_di_AMP phosphodiesterase GdpP	Cyclic_di_AMP phosphodiesterase GdpP	NA	TBD
>6666666_1469788_peg_.633	540	GTP_binding protein Era	GTP_binding protein Era	NA	TBD
>6666666_1469788_peg_.687	1215	NADFAD_utilizing dehydrogenases	NADFAD_utilizing dehydrogenases	NA	TBD
>6666666_1469788_peg_.749	222	FIG138056 a glutathione_dependent thiol reductase	FIG138056 a glutathione_dependent thiol reductase	NA	TBD
>6666666_1469788_peg_.751	729	UPF0246 protein YaaA	UPF0246 protein YaaA	NA	TBD
>6666666_1469788_peg_.908	1341	SCIFF radical SAM maturase	SCIFF radical SAM maturase	NA	TBD
>6666666_1469788_peg_.1007	1152	1_deoxy_D_xylulose 5_phosphate reductoisomerase EC 1.1.1.267	1_deoxy_D_xylulose_5_phosphate isomeroreductase	EC 1.1.1.267	terpenoid backbone
>6666666_1469788_peg_.1009	729	Undecaprenyl diphosphate synthase EC 2.5.1.31	Undecaprenyl diphosphate synthase	EC 2.5.1.31	terpenoid backbone
>6666666_1469788_peg_.1122	891	4_diphosphocytidyl_2_C_methyl_D_erythritol kinase EC 2.7.1.148	4_cytidine 5prime_diphospho_2_C_methyl_D_erythritol kinase	EC 2.7.1.148	terpenoid backbone
>6666666_1469788_peg_.2048	684	2_C_methyl_D_erythritol 4_phosphate cytidylyltransferase EC 2.7.7.60	2_C_methyl_D_erythritol 4_phosphate cytidylyltransferase	EC 2.7.7.60	terpenoid backbone
>6666666_1469788_peg_.2049	480	2_C_methyl_D_erythritol 24_cyclodiphosphate synthase EC 4.6.1.12	2_C_methyl_D_erythritol 24_cyclodiphosphate synthase	EC 4.6.1.12	terpenoid backbone
>6666666_1469788_peg_.691	837	4_hydroxy_3_methylbut_2_enyl diphosphate reductase EC 1.17.7.4	4_hydroxy_3_methylbut_2_enyl diphosphate reductase	EC 1.17.7.4	terpenoid backbone
>6666666_1469788_peg_.75	888	2E6E_farnesyl diphosphate synthase EC 2.5.1.10	2E6E_farnesyl diphosphate synthase	EC 2.5.1.10	terpenoid backbone
>6666666_1469788_peg_.73	1809	1_deoxy_D_xylulose 5_phosphate synthase EC 2.2.1.7	1_deoxy_D_xylulose_5_phosphate synthase	EC 2.2.1.7	terpenoid backbone thiamine metabolism
>6666666_1469788_peg_.1020	642	Thiamin pyrophosphokinase EC 2.7.6.2	Thiamin pyrophosphokinase	EC 2.7.6.2	thiamine metabolism
>6666666_1469788_peg_.1145	1185	Cysteine desulfurase EC 2.8.1.7	cysteine desulfurase	EC 2.8.1.7	thiamine metabolism
>6666666_1469788_peg_.163	1326	Cysteine desulfurase EC 2.8.1.7	cysteine desulfurase	EC 2.8.1.7	thiamine metabolism
>6666666_1469788_peg_.202	798	Hydroxymethylpyrimidine phosphate kinase ThiD EC 2.7.4.7	phosphooxymethylpyrimidine kinase	EC 2.7.4.7	thiamine metabolism
>6666666_1469788_peg_.203	507	Hydroxyethylthiazole kinase EC 2.7.1.50	Hydroxyethylthiazole kinase	EC 2.7.1.50	thiamine metabolism
>6666666_1469788_peg_.2032	633	Thiamin_phosphate pyrophosphorylase EC 2.5.1.3	Thiamin_phosphate pyrophosphorylase	EC 2.5.1.3	thiamine metabolism
>6666666_1469788_peg_.2035	804	Hydroxyethylthiazole kinase EC 2.7.1.50	Hydroxyethylthiazole kinase	EC 2.7.1.50	thiamine metabolism
>6666666_1469788_peg_.2036	792	Hydroxymethylpyrimidine phosphate kinase ThiD EC 2.7.4.7	phosphooxymethylpyrimidine kinase	EC 2.7.4.7	thiamine metabolism
>6666666_1469788_peg_.526	1143	Cysteine desulfurase EC 2.8.1.7	cysteine desulfurase	EC 2.8.1.7	thiamine metabolism
>6666666_1469788_peg_.838	1767	Peroxiredoxin Bcp_type EC 1.11.1.15 Chitinase EC 3.2.1.14	Thiol peroxidase Bcp_type	EC 1.11.1.15	to be determined	outdated code should be 1.11.1.24
>6666666_1469788_peg_.1184	894	Transcription regulator contains diacylglycerol kinase catalytic domain	Transcription regulator contains diacylglycerol kinase catalytic domain	NA	transcription
>6666666_1469788_peg_.1741	480	Transcription elongation factor GreA	Transcription elongation factor GreA	NA	transcription
>6666666_1469788_peg_.1914	630	Redox_sensing transcriptional repressor Rex	Redox_sensing transcriptional repressor Rex	NA	transcription
>6666666_1469788_peg_.1735	429	Anti_sigma F factor EC 2.7.11.1	Anti_sigma F factor	EC 2.7.11.1	transcriptional regulation
>6666666_1469788_peg_.2290	408	Serine_protein kinase RsbW EC 2.7.11.1	Anti_sigma F factor	EC 2.7.11.1	transcriptional regulation
>6666666_1469788_peg_.237	882	Pur operon repressor PurR	Pur operon repressor PurR	NA	transcriptional regulation
>6666666_1469788_peg_.647	534	Pyrimidine operon regulatory protein PyrR	Pyrimidine operon regulatory protein PyrR	NA	transcriptional regulation
>6666666_1469788_peg_.589	690	Phosphate regulon transcriptional regulatory protein PhoB SphR	Phosphate regulon transcriptional regulatory protein PhoB SphR	NA	transcriptional regulation phosphate metabolism
>6666666_1469788_peg_.139	645	Efflux ABC transporter ATP_binding protein	Efflux ABC transporter ATP_binding protein	NA	transport
>6666666_1469788_peg_.1597	1317	Na_dependent branched_chain amino acid transporter	Na_dependent branched_chain amino acid transporter	NA	transport
>6666666_1469788_peg_.1900	1977	Ferrous iron transporter FeoB	Ferrous iron transporter FeoB	NA	transport
>6666666_1469788_peg_.2235	552	Chromate transport protein	Chromate transport protein	NA	transport
>6666666_1469788_peg_.2296	507	Efflux ABC transporter ATP_binding protein	Efflux ABC transporter ATP_binding protein	NA	transport
>6666666_1469788_peg_.577	693	Efflux ABC transporter ATP_binding protein	Efflux ABC transporter ATP_binding protein	NA	transport
>6666666_1469788_peg_.856	738	Efflux ABC transporter permease protein	Efflux ABC transporter permease protein	NA	transport
>6666666_1469788_peg_.972	1269	Protein translocase subunit SecY	Protein translocase subunit SecY	NA	transport
>6666666_1469788_peg_.1698	510	Crossover junction endodeoxyribonuclease RuvC EC 3.1.22.4	Crossover junction endodeoxyribonuclease RuvC	EC 3.1.22.4	transposition	old code transferred to 3.1.22.4
>6666666_1469788_peg_.1024	660	Beta_phosphoglucomutase EC 5.4.2.6	Beta_phosphoglucomutase	EC 5.4.2.6	trehalose metabolism
>6666666_1469788_peg_.1909	1017	N6_L_threonylcarbamoyladenine synthase EC 2.3.1.234	N6_L_threonylcarbamoyladenine synthase	EC 2.3.1.234	tRNA modification
>6666666_1469788_peg_.321	1041	Threonylcarbamoyl_AMP synthase EC 2.7.7.87 SUA5 domain with internal deletion	Threonylcarbamoyl_AMP synthase	EC 2.7.7.87	tRNA modification
>6666666_1469788_peg_.714	906	Epoxyqueuosine reductase EC 1.17.99.6 QueG	Epoxyqueuosine reductase QueH	EC 1.17.99.6	tRNA modification	anticodon modification
>6666666_1469788_peg_.1349	303	Urease gamma subunit EC 3.5.1.5	Urease subunits alpha beta gamma	EC 3.5.1.5	urea utilization
>6666666_1469788_peg_.1350	363	Urease beta subunit EC 3.5.1.5	Urease subunits alpha beta gamma	EC 3.5.1.5	urea utilization
>6666666_1469788_peg_.1351	1719	Urease alpha subunit EC 3.5.1.5	Urease subunits alpha beta gamma	EC 3.5.1.5	urea utilization
>6666666_1469788_peg_.1354	702	Urease accessory protein UreF	Urease accessory protein UreF	NA	urea utilization
>6666666_1469788_peg_.187	1134	Oxygen_independent coproporphyrinogen_III oxidase_like protein YggW	Oxygen_independent coproporphyrinogen_III oxidase_like protein YggW	NA	vitamin B12 synthesis
>6666666_1469788_peg_.472	834	ATPase component of general energizing module of ECF transporters	ATPase component of general energizing module of ECF transporters	NA	vitamin or cation uptake	class of ABC transporter that mediate the uptake of essential micronutrients such as water_soluble vitamins e.g. folate riboflavin cobalamin biotin niacin thiamine pantothenate and metal cations Ni2 and Co2
>6666666_1469788_peg_.473	867	ATPase component of general energizing module of ECF transporters	ATPase component of general energizing module of ECF transporters	NA	vitamin or cation uptake	class of ABC transporter that mediate the uptake of essential micronutrients such as water_soluble vitamins e.g. folate riboflavin cobalamin biotin niacin thiamine pantothenate and metal cations Ni2 and Co2
>6666666_1469788_peg_.474	798	Transmembrane component of general energizing module of ECF transporters	Transmembrane component of general energizing module of ECF transporters	NA	vitamin or cation uptake	class of ABC transporter that mediate the uptake of essential micronutrients such as water_soluble vitamins e.g. folate riboflavin cobalamin biotin niacin thiamine pantothenate and metal cations Ni2 and Co2
>6666666_1469788_peg_.1490	618	Substrate_specific component RibU of riboflavin ECF transporter	Substrate_specific component RibU of riboflavin ECF transporter	NA	vitamin transport
>6666666_1469788_peg_.54	981	Vitamin B12 ABC transporter permease protein BtuC	Vitamin B12 ABC transporter permease protein BtuC	NA	vitamin transport
>6666666_1469788_peg_.768	906	Vitamin B12 ABC transporter substrate_binding protein BtuF	Vitamin B12 ABC transporter substrate_binding protein BtuF	NA	vitamin transport
>6666666_1469788_peg_.769	1017	Vitamin B12 ABC transporter permease protein BtuC	Vitamin B12 ABC transporter permease protein BtuC	NA	vitamin transport
>6666666_1469788_peg_.770	756	Vitamin B12 ABC transporter ATP_binding protein BtuD	Vitamin B12 ABC transporter ATP_binding protein BtuD	NA	vitamin transport
>6666666_1469788_peg_.2133	957	Zinc ABC transporter substrate_binding protein ZnuA	Zinc ABC transporter substrate_binding protein ZnuA	NA	Zinc transport
>6666666_1469788_peg_.1258	843	Diadenylate cyclase spyDAC Bacterial checkpoint controller DisA with nucleotide_binding domain	Diadenylate cyclase spyDAC Bacterial checkpoint controller DisA with nucleotide_binding domain	NA
